# Supplementary material for: Drug and siRNA screens identify ROCK2 as a therapeutic target for ciliopathies
Source: Commun Med (Lond). 2025 Apr 19;5:129. doi: 10.1038/s43856-025-00847-1 (PMC12009310; doi:10.1038/s43856-025-00847-1)
Supplement: Supplementary file 6 — Supplemental Data 4 [file 43856_2025_847_MOESM6_ESM.xlsx]

## Sheet: Notes
Other supporting data (for example, datasets for controls in reverse genetics screens) are available at:
https://etheses.whiterose.ac.uk/27888/ https://www.nature.com/articles/ncb3201 https://onlinelibrary.wiley.com/doi/10.1111/ahg.12529

## Sheet: Figure 1e
					Cell	mean no						Cilia	mean no						Cell	mean robust cell no						Cilia	mean robust cilia no							mean control values
Quality control	Chemical plate	Passage	Plate	Plate code	Plk1	Ift88	Rpgrip1l	Mks1	Scr	Mock	All negatives	Plk1	Ift88	Rpgrip1l	Mks1	Scr	Mock	All negatives	Plk1	Ift88	Rpgrip1l	Mks1	Scr	Mock	All negatives	Plk1	Ift88	Rpgrip1l	Mks1	Scr	Mock	All negatives	plate	siScr	siRpgrip1l
	911	1	R	911_1_R	968	3534	3654	4371	3751.5	3595	3647.17	34.124	43.7506	41.4	42.6954	50.9817	49.8655	50.2376	-146.649	19.303	-1.45946	37.2973	3.81081	-4.64865	-1.82883	-20.9997	-8.00742	-11.1799	-9.43154	1.75174	0.245394	0.747509	911	1.06672	-4.36948
	911	1	M	911_1_M	1777	3968.5	3894.5	4458.5	3997	3788.75	3858.17	39.2041	46.6889	49.0744	44.0923	52.8611	50.5565	51.3247	-64.3676	25.349	-2.08824	14.5	0.926471	-5.19853	-3.15686	-10.7662	-3.97641	-1.81231	-6.33188	1.62281	-0.467864	0.229026
	911	2	R	911_2_R	1911	4866	4712	5031	4775	4492.5	4586.67	42.093	57.3336	54.0362	51.5751	57.8285	56.3925	56.8712	-32.4128	30.5503	0.156977	3.86628	0.889535	-2.39535	-1.30039	-8.2144	0.474842	-1.40509	-2.80829	0.757006	-0.0616751	0.211218
	911	2	M	911_2_M	2234.5	4786.5	4927	5248.5	4722.5	4585.25	4631	46.8314	55.8838	53.337	52.7386	57.1569	56.6161	56.7964	-26.8171	31.4196	3.95429	7.62857	1.61714	0.0485714	0.571429	-8.55763	-0.936521	-3.08061	-3.5844	0.135334	-0.319961	-0.168196
	912	1	R	912_1_R	1048.5	5326	5916	6239	5834.5	5935	5884.75	37.0366	53.8604	45.0602	42.7528	54.951	57.2025	56.0768	-150.354	19.6461	-0.584615	9.35385	-3.09231	0	-1.54615	-18.5472	-2.23957	-10.7698	-13.0063	-1.18243	1	-0.0912131	912	1.21681	-6.64386
	912	1	M	912_1_M	1217	5399	5728.5	6459	5583	5569.5	5576.25	40.7472	53.4638	51.2805	41.4484	60.5884	54.4118	57.5001	-47.0541	28.4676	1.71892	9.61622	0.145946	0	0.072973	-6.73302	-1.39773	-2.31376	-6.43883	1.5914	-1	0.2957
	912	2	R	912_2_R	1987.5	5325	6295	7127.5	6290.5	6331.5	6311	44.8158	44.907	44.5969	44.8427	55.4151	52.0077	53.7114	-41.375	16.9701	0.0432692	8.04808	0	0.394231	0.197115	-10.4097	-10.2905	-10.6962	-10.3746	3.45826	-1	1.22913
	912	2	M	912_2_M	1768.5	5941.5	6291.5	6985	6202	6014.5	6108.25	39.6354	55.24	50.93	43.7623	61.0382	54.1888	57.6135	-187.66	27.4899	4.80851	34.3191	1	-6.97872	-2.98936	-7.03691	-1.17726	-2.7957	-5.48724	1	-1.57199	-0.285997
	913	1	R	913_1_R	1735.5	5490.5	5489	6295	5606.5	5667	5636.75	44.5062	52.1042	46.3258	41.5009	58.3297	56.4159	57.3728	-47.6524	27.375	-1.87805	7.95122	-0.445122	0.292683	-0.0762195	-8.57955	-3.10604	-7.26874	-10.7445	1.37863	2.55351e-15	0.689317	913	0.758499	-6.47784
	913	1	M	913_1_M	1167.5	5324.5	5857.5	6100	5753	5560.5	5656.75	37.6091	58.7778	48.7275	48.2756	59.4695	55.5143	57.4919	-37.8228	28.9567	1.75527	3.80169	0.873418	-0.751055	0.0611814	-16.2129	0.455354	-7.45831	-7.81409	1	-2.11433	-0.557165
	913	2	R	913_2_R	1850.5	5833	6315	6786	6241	5962	6101.5	43.613	55.684	49.2306	47.8139	56.8218	55.3578	56.0898	-30.7004	26.1817	1.5343	4.93502	1	-1.01444	-0.00722022	-9.35627	-0.207072	-5.09846	-6.17224	0.655361	-0.454353	0.100504
	913	2	M	913_2_M	1564.5	6347	6552	7270.5	6325.5	5963.5	6144.5	44.6791	60.1345	53.6544	48.3659	60.2677	59.4449	59.8563	-28.2086	29.988	2.38957	6.79755	1	-1.22086	-0.110429	-14.3455	-0.122533	-6.08586	-10.9527	-3.27516e-15	-0.75719	-0.378595
	914	1	R	914_1_R	1016.5	5194.5	5056	5992	5022	5390	5206	38.4788	53.6607	43.2433	45.6297	57.996	60.0879	59.0419	-25.0923	27.2901	-1.04762	4.52381	-1.25	0.940476	-0.154762	-9.46091	-2.63883	-7.31994	-6.2476	-0.69073	0.249303	-0.220713	914	-0.352318	-8.13605
	914	1	M	914_1_M	1187.5	5031.5	5295	5928.5	5088.5	4805	4946.75	40.4665	54.0781	49.8948	47.4484	61.9656	60.0814	61.0235	-30.6516	28.2492	3.01639	8.20902	1.32377	-1	0.161885	-19.0425	-6.86753	-10.6093	-12.7975	0.187478	-1.49785	-0.655188
	914	2	R	914_2_R	725.5	3991	4353	4370	4404.5	4440	4422.25	35.6248	48.1595	49.9452	45.733	58.8051	59.4246	59.1149	-25.575	23.5958	0.335714	0.457143	0.703571	0.957143	0.830357	-13.8541	-6.85245	-5.85502	-8.20788	-0.906019	-0.559978	-0.732998
	914	2	M	914_2_M	800	4057	4142	4968.5	4459.5	3958	4208.75	36.9492	50.4844	48.1959	52.0097	60.0117	59.616	59.8139	-15.6884	26.1737	-0.144186	3.7	1.33256	-1	0.166279	-17.0979	-7.06328	-8.75998	-5.93246	0	-0.293398	-0.146699
	915	1	R	915_1_R	485	3779	4634.5	5818.5	5231	5167.5	5199.25	28.0567	39.1478	35.5329	47.736	58.8038	60.3119	59.5579	-22.4397	16.5837	-2.82033	2.77778	0	-0.300236	-0.150118	-17.9363	-11.5226	-13.613	-6.55635	-0.15619	0.715926	0.279868	915	0.378964	-9.9431
	915	1	M	915_1_M	572	3738	4405.5	5778	4531	5345.5	4938.25	30.5518	38.7771	40.5009	46.9608	59.7144	53.4329	56.5737	-17.1502	16.8957	-2.57414	2.64449	-2.09696	1	-0.548479	-10.7333	-7.23443	-6.50113	-3.75317	1.67205	-1	0.336024
	915	2	R	915_2_R	1460.5	5544.5	5753	7061.5	6609.5	6529	6569.25	40.4441	39.4657	36.9207	39.162	49.3948	52.7784	51.0866	-69.7603	10.5887	-10.9589	6.96575	0.773973	-0.328767	0.222603	-9.46122	-10.386	-12.7918	-10.6732	-1	2.19856	0.599282
	915	2	M	915_2_M	1105.5	5777	6240	7222.5	6760	6754	6757	40.8316	50.232	42.8995	44.3462	60.4405	55.2005	57.8205	-22.0448	23.6041	-2.02729	1.80312	0	-0.0233918	-0.0116959	-7.79384	-3.57811	-6.86643	-6.21764	1	-1.34996	-0.174978
	916	1	R	916_1_R	764.5	5346	5585	6258	5854.5	5698	5776.25	39.9695	56.5454	52.7567	52.2364	63.8336	63.3205	63.577	-132.56	24.3695	-4.01333	13.9333	3.17333	-1	1.08667	-15.6387	-4.53742	-7.07481	-7.4233	0.343636	0	0.171818	916	0.406416	-12.3731
	916	1	M	916_1_M	500	5359	5693	5913	5721.5	5841	5781.25	28.3411	53.4088	42.7294	48.1603	63.4098	65.693	64.5514	-43.3458	25.7995	-0.0708333	1.7625	0.166667	1.1625	0.664583	-35.4874	-10.5296	-21.1621	-15.7551	-0.572332	1.70082	0.564242
	916	2	R	916_2_R	643	5260.5	3267.5	6184	6021	6077	6049	30.6059	39.3954	24.3447	37.6324	53.5434	57.9014	55.7224	-413.808	-9.06214	-211.923	12.4231	-0.115385	4.19231	2.03846	-12.0948	-7.87807	-15.0986	-8.72388	-1.09072	1	-0.0453597
	916	2	M	916_2_M	1253.5	5823	5890.5	6598	6073	5732	5902.5	43.3916	42.6527	43.6123	44.047	53.1578	50.0692	51.6135	-26.6821	21.7648	0.121387	4.21098	1.1763	-0.794798	0.190751	-6.3671	-7.07166	-6.15671	-5.74222	2.94508	0	1.47254
	917	1	R	917_1_R	667	4386	5057	5740	5222	5043.5	5132.75	32.0483	53.2373	46.3391	46.8884	62.4162	60.4497	61.4329	-302.828	12.9262	-0.0689655	47.0345	11.3103	-1	5.15517	-382.451	-115.083		-195.194	0.739432	-24.0738	-11.6672	917	1.83362	-7.30011
	917	1	M	917_1_M	778	5024.5	5367.5	5884.5	5296	5321.5	5308.75	36.51	52.6854	48.4075	44.9869	60.1429	58.4488	59.2959	-45.209	24.4948	0.457711	5.60199	-0.253731	0	-0.126866	-22.1086	-6.67263	-10.755	-14.0192	0.443983	-1.17268	-0.364348
	917	2	R	917_2_R	633	4787.5	4561	5676.5	5136.5	5097.5	5117	35.7528	50.6195	45.5408	47.0734	56.2263	55.2462	55.7362	-35.4606	24.9879	-4.5315	4.25197	0	-0.307087	-0.153543	-114.451	-27.3842		-48.152	5.45271	-0.287848	2.58243
	917	2	M	917_2_M	763.5	5020.5	5156	5797	4795.5	5034.5	4915	42.8108	57.7022	54.8178	50.82	62.0562	58.9298	60.493	-31.5095	30.2079	1.89354	6.76806	-0.847909	0.969582	0.0608365	-11.3821	-2.03471	-3.84524	-6.35465	0.698355	-1.26411	-0.282876
	918	1	R	918_1_R	752.5	4101.5	4446	4664	4260.5	3714.5	3987.5	35.5531	54.1097	52.0973	52.6471	62.6588	59.1923	60.9256	-13.004	27.2328	1.74052	2.61078	1	-1.17964	-0.0898204	-18.4795	-5.14377	-6.58997	-6.19493	1	-1.4912	-0.245598	918	0.917353	-16.3162
	918	1	M	918_1_M	890.5	3779	3988	4791.5	4237.5	4220.5	4229	40.9373	48.8469	49.2225	48.1994	58.6193	57.4251	58.0222	-19.0831	24.8313	-1.33238	3.27221	0.0974212	0	0.0487106	-51.4986	-27.2732	-26.1228	-29.2562	2.65758	-1	0.82879
	918	2	R	918_2_R	2438.5	6057.5	6342	6697	6434.5	6464.5	6449.5	51.0598	59.79	56.8394	55.6375	64.0704	63.8036	63.937	-46.1965	28.0325	-1.06936	3.03468	0	0.346821	0.17341	-42.7207	-14.0548	-23.7432	-27.6899	-2.33147e-14	-0.876211	-0.438105
	918	2	M	918_2_M	2654.5	7019	6647.5	7230.5	6293	6112	6202.5	52.9967	62.2671	59.4282	56.7379	66.9208	66.9108	66.9158	-37.1774	38.9029	5.75806	12.0269	1.94624	0	0.973118	-16.3801	-5.46665	-8.80864	-11.9757	0.0118312	-8.38218e-15	0.00591559
	919	1	R	919_1_R	854	4339	4385.5	5129	4349	4005.5	4177.25	36.9652	56.8397	54.5538	55.9236	62.0099	60.0198	61.0149	-17.7628	28.7458	1.27493	5.28302	1.07817	-0.773585	0.152291	-27.0697	-4.59609	-7.18092	-5.63193	1.2503	-1	0.125148	919	0.932813	-4.316
	919	1	M	919_1_M	1347	4585.5	4405	4872.5	4315	4492	4403.5	43.4762	58.3504	55.8938	53.9107	61.9692	61.0951	61.5322	-52.6174	29.851	0.565217	8.69565	-1	2.07826	0.53913	-6.99488	-1.16001	-2.12371	-2.90164	0.259552	-0.0833399	0.0881061
	919	2	R	919_2_R	2326.5	6204.5	6244	6857.5	6406	6320.5	6363.25	51.1483	64.7157	59.0692	59.2164	66.078	63.9414	65.0097	-38.4858	31.2178	-1.5283	4.25943	0	-0.806604	-0.403302	-11.5287	0.0579871	-4.76412	-4.63841	1.2214	-0.603228	0.309087
	919	2	M	919_2_M	2659.5	6549	6343	6847.5	6715.5	6277.5	6496.5	54.5934	61.5898	59.4158	50.6042	65.0159	62.0862	63.5511	-20.5172	29.4859	-0.976127	1.70027	1	-1.32361	-0.161804	-6.80799	-1.56662	-3.19527	-9.79649	1	-1.1947	-0.0973518
	920	1	R	920_1_R	667.5	3854	3729.5	4482.5	3992	4088.5	4040.25	38.046	51.5843	48.3357	47.1213	59.7968	62.13	60.9634	-16.2518	25.0671	-1.70546	1.87173	-0.458432	0	-0.229216	-18.1244	-7.17243	-9.80039	-10.7829	-0.52886	1.35869	0.414917	920	-0.116278	-8.59581
	920	1	M	920_1_M	745	3956	3926	4328.5	4056	4072	4064	34.5584	53.2625	48.6192	48.1009	61.0485	60.0506	60.5495	-19.8922	26.5811	-0.844311	1.56587	-0.0658683	0.0299401	-0.0179641	-34.409	-9.20128	-15.4591	-16.1576	1.29198	-0.0528976	0.619542
	920	2	R	920_2_R	690	4282	4743.5	5428	5160	5450	5305	37.9481	52.8894	48.2207	83.3813	61.9509	62.0209	61.9859	-35.4751	24.7333	-4.41379	0.831418	-1.22222	1	-0.111111	-8.6036	-3.24799	-4.92148	-6.96466	0	0.0251089	0.0125544
	920	2	M	920_2_M	891.5	4715	4986	5240	5404	4977	5190.5	47.331	53.5746	51.0486	87.4635	58.1302	63.4358	60.783	-25.6858	26.965	-0.945619	0.589124	1.58006	-1	0.29003	-5.76358	-3.14147	-4.20228	-5.5829	-1.22823	1	-0.114117
	921	1	R	921_1_R	715	3889.5	3792.5	4363	4217	4354.5	4285.75	40.3672	55.4405	48.5028	85.9836	60.7204	62.1953	61.4579	-34.1268	26.3624	-5.23005	0.126761	-1.24413	0.0469484	-0.598592	-19.1027	-5.77888	-11.9114	-12.8277	-1.11173	0.191947	-0.459891	921	-0.0484116	-12.9379
	921	1	M	921_1_M	598	4167	4011.5	4341.5	4016.5	4126	4071.25	36.0915	52.0948	48.6016	86.3271	60.9231	56.921	58.922	-189.703	27.6181	-5.18919	12.6486	-4.91892	1	-1.95946	-24.3375	-8.6527	-12.0764	-12.4887	0	-3.92247	-1.96124
	921	2	R	921_2_R	668	4585	4808.5	5211.5	4405.5	5025.5	4715.5	40.6626	60.1483	52.8314	88.6854	68.5053	65.2991	66.9022	-21.9384	29.2874	1.2577	3.51541	-1	2.47339	0.736695	-25.5523	-6.96977	-13.9475	-15.9353	1	-2.05765	-0.528824
	921	2	M	921_2_M	779.5	4624.5	4738.5	5486.5	5253	5420.5	5336.75	41.4406	62.3721	54.3559	89.7164	65.7067	67.5578	66.6323	-57.7226	27.4376	-6.63871	3.0129	0	2.16129	1.08065	-29.4438	-4.11682	-13.8163	-13.4652	-0.0819166	2.15784	1.03796
	922	1	R	922_1_R	810	4046	4355	4569	4484.5	4600.5	4542.5	42.7372	63.1824	51.5632	89.4861	64.4789	59.1616	61.8203	-44.0178	29.3366	-2.06509	0.467456	-0.532544	0.840237	0.153846	-12.0026	0.0175789	-6.81363	-6.03389	0.779852	-2.34632	-0.783232	922	-1.91607	-10.4462
Fail	922	1	M	922_1_M	198	67.5	6	2180.5	116.5	2918.33	1797.6	16.6814	6.93279	0	91.47	10.9765	58.6028	39.5523	-5.05619	3.27134	-5.45578	-0.930281	-5.22581	0.605272	-1.72716	-11.2632	-13.8019	-15.6073	-7.82274	-12.7489	-0.346341	-5.30735
	922	2	R	922_2_R	468	2235.5	1958.5	2450	4023.5	3900.5	3941.5	29.5277	45.8533	33.7974	69.75	72.042	65.4163	67.6249	-9.35019	27.7347	-5.48379	-4.20882	-0.127108	-0.446174	-0.339818	-14.8799	-8.3385	-13.1691	-12.5435	2.15482	-0.5	0.384941
contaminated	922	2	M	922_2_M	608.5	4263.5	3946.5	4608.5	3883.5	3834.4	3848.43	42.218	61.1287	55.9599	93.3597	68.1586	65.0271	65.9218	-20.2786	31.8411	0.390093	4.48916	0	-0.304025	-0.217161	-15.5952	-2.65896	-6.19482	-4.99572	2.14991	0.00775045	0.619797
contaminated	923	1	R	923_1_R	478.5	2558	2683	3271.5	36	1929.75	1298.5	31.1467	60.0066	56.1917	93.6767	11.4549	48.4887	36.1441	-79.6042	30.7337	12.25	36.7708	-98.0417	-19.1354	-45.4375	-8.5855	-1.20879	-2.18388	-2.01673		-4.15281	-7.30814	923	0.40978	-3.0496
	923	1	M	923_1_M	600.5	3764	4396	4841.5	4419.5	4025	4222.25	36.3887	59.4081	57.2583	88.2319	66.867	58.8266	62.8468	-38.2552	28.5363	1.28125	5.92188	1.52604	-2.58333	-0.528646	-5.66416	-0.902267	-1.34699	-1.87604	0.640709	-1.02257	-0.19093
	923	2	R	923_2_R	689.5	4213	4585.5	4836	4407	4531.75	4490.17	43.406	59.8093	59.2092	90.3396	68.1242	64.1596	65.4812	-14.6008	29.6422	0.0734463	1.01695	-0.59887	-0.129002	-0.285625	-14.3414	-3.8811	-4.26381	-6.39834	1.42129	-1.10691	-0.264175
	923	2	M	923_2_M	452.5	3732	3478	4029	3314.5	3781.75	3626	40.9091	60.6917	56.2798	89.7749	63.8811	64.8014	64.4947	-10.9376	31.3832	-0.450607	1.45927	-1.01733	0.602253	0.0623917	-11.6247	-2.33099	-4.40369	-4.93308	-0.83266	-0.400298	-0.544419
	924	1	R	924_1_R	671	4311	4771	5503	4753	5184.5	4968.75	25.8589	45.1983	42.9246	83.9241	54.4154	55.8596	55.1375	-21.1794	20.9083	-1.03194	2.56511	-1.12039	1	-0.0601966	-24.951	-8.50179	-10.4357	-11.0948	-0.662116	0.566301	-0.0479076	924	0.772351	-10.0165
	924	1	M	924_1_M	763.5	4723	5052	5451	5009	4633.5	4821.25	27.6749	47.8675	46.294	85.0302	55.5187	54.8532	55.1859	-44.8763	23.7702	1.23656	5.52688	0.774194	-3.26344	-1.24462	-47.5061	-12.2106	-14.9611	-16.1159	1.16326	-6.21725e-15	0.581629
	924	2	R	924_2_R	779	4920	4910.5	5736	4771.5	4662	4716.75	37.3303	57.4905	53.7355	88.3871	63.8097	60.8744	62.3421	-84.0526	29.5525	2.92632	20.3053	0	-2.30526	-1.15263	-18.0232	-3.53982	-6.23747	-7.92694	1	-1.10877	-0.0543841
	924	2	M	924_2_M	991.5	5361.5	5458	5839	5339.5	5196.5	5268	39.7815	58.7011	54.08	86.0389	62.7362	60.5002	61.6182	-41.2657	28.8587	1.88889	5.57005	0.743961	-0.637681	0.0531401	-24.9827	-3.08253	-8.43159	-19.6949	1.58826	-1	0.294131
			Cell number	Mean	1103.55	4797.64	4954.53	5599.75	5119.72	5081.81	5099.77	39.2928	53.286	48.9719	58.7048	60.4458	59.0095	59.6803	-57.6425	25.3253	-4.62088	7.14814	0.369107	-0.393841	-0.0679252	-25.7719	-7.88905	-8.72746	-13.8454	0.66472	-0.879314	-0.137554
				SD	597.997	906.738	978.071	1008.86	880.465	856.513	857.696	6.25665	6.5857	6.88267	18.0918	4.56392	4.32912	4.17692	73.6616	6.88697	29.1718	9.20203	2.06264	1.82781	1.16838	52.7301	16.0148	5.45547	26.5039	1.25649	3.43116	1.74365
				N	53	53	53	53	53	53	53	53	53	53	53	53	53	53	53	53	53	53	53	53	53	53	53	51	53	53	53	53
				Sqrt	7.28011	7.28011	7.28011	7.28011	7.28011	7.28011	7.28011	7.28011	7.28011	7.28011	7.28011	7.28011	7.28011	7.28011	7.28011	7.28011	7.28011	7.28011	7.28011	7.28011	7.28011	7.28011	7.28011	7.14143	7.28011	7.28011	7.28011	7.28011
				SEM	82.1412	124.55	134.348	138.578	120.941	117.651	117.814	0.859417	0.904616	0.945407	2.48511	0.626903	0.59465	0.573744	10.1182	0.945999	4.00706	1.264	0.283326	0.251069	0.16049	7.24304	2.19981	0.763918	3.64058	0.172593	0.471305	0.239508
					Cell	mean no						Cilia	mean no						Cell	mean robust cell no						Cilia	mean robust cilia no
					Plk1	Ift88	Rpgrip1l	Mks1	Scr	Mock	All negatives	Plk1	Ift88	Rpgrip1l	Mks1	Scr	Mock	All negatives	Plk1	Ift88	Rpgrip1l	Mks1	Scr	Mock	All negatives	Plk1	Ift88	Rpgrip1l	Mks1	Scr	Mock	All negatives

## Sheet: Figure 2a
See supplemental excel file 1
or Figure 2c

## Sheet: Figure 2b
screen	chemical plate	row	column	well	control	siRNA	robust z score cell number run1	robust z score cell number run2	robust z score single cilia % run1	robust z score single cilia % run2	mean mock	SEM
Tocris	20000911	8	1	H1	mock	mock	0.91828	-0.765873	0.889157	-1.3857	-0.0375677	0.38257
Tocris	20000912	8	1	H1	mock	mock	-0.700315	-3.21154	-0.831388	-1.50969	-0.904193	0.454591
Tocris	20000913	8	1	H1	mock	mock	0.544974	-2.49819	-1.18359	1.57883	-0.162293	0.332791
Tocris	20000914	8	1	H1	mock	mock	-1.04626	-1.12857	1.20404	0.693283	-0.22483	0.468121
Tocris	20000915	8	1	H1	mock	mock	1.20948	2.04134	-2.13859	0.818304	0.344339	0.518828
Tocris	20000916	8	1	H1	mock	mock	2.07083	-0.333333	3.41209	-0.659078	-0.126105	0.406677
Tocris	20000917	8	1	H1	mock	mock	0.932692	0.255605	-1.52524	2.24106	-0.0788044	0.446425
Tocris	20000918	8	1	H1	mock	mock	-0.296089	-2.5335	-1.44177	1.28136	0.025637	0.412907
Tocris	20000919	8	1	H1	mock	mock	1.50314	-0.711864	1	-0.530893	-0.763573	0.395674
Tocris	20000920	8	1	H1	mock	mock	1.03659	-1.42236	-0.143292	2.06932	0.559688	0.635608
Tocris	20000921	8	1	H1	mock	mock	0.645985	2.04125	1.22669	-0.858199	-0.498749	0.940477
Tocris	20000922	8	1	H1	mock	mock	-4.95807	1.13131	-4.11745	-0.628107	-0.824085	0.0718367
Tocris	20000923	8	1	H1	mock	mock	0.3702	-0.664677	-1.77602	-0.0602071	-1.29403	0.24289
Tocris	20000924	8	1	H1	mock	mock	-2.09574	0.447619	-0.646779	-0.932099	-0.652401	0.180067
screen	chemical plate	row	column	well	control	siRNA	robust z score cell number run1	robust z score cell number run2	robust z score single cilia % run1	robust z score single cilia % run2	mean siScr	SEM
Tocris	20000911	6	1	F1	siScr	siScr	1.11183	1.48016	0.304608	-0.712933	-0.146835	0.397887
Tocris	20000912	6	1	F1	siScr	siScr	-1.86751	-0.0576923	0.556557	2.48046	0.159312	0.56276
Tocris	20000913	6	1	F1	siScr	siScr	2.73545	0.375451	1.55851	1.18543	0.463448	0.375664
Tocris	20000914	6	1	F1	siScr	siScr	1.48043	2.96429	0.396145	-0.813601	-0.279172	0.412767
Tocris	20000915	6	1	F1	siScr	siScr	-0.399083	1.7261	1.97886	3.16443	0.263616	0.402313
Tocris	20000916	6	1	F1	siScr	siScr	0.304167	2.30097	-0.528176	-1.19354	-0.205265	0.488337
Tocris	20000917	6	1	F1	siScr	siScr	1.97115	-4.39013	-0.338772	1.74659	0.680005	0.541362
Tocris	20000918	6	1	F1	siScr	siScr	-0.776536	0.186104	-0.356636	1.32385	0.417522	0.348141
Tocris	20000919	6	1	F1	siScr	siScr	0	1.41808	1.78721	0	0.18409	0.400796
Tocris	20000920	6	1	F1	siScr	siScr	-1.13415	0.21118	-0.981395	-0.878133	-0.160848	0.383983
Tocris	20000921	6	1	F1	siScr	siScr	0.390511	0.424092	-0.0352158	-0.0146748	0.0922881	0.354827
Tocris	20000922	6	1	F1	siScr	siScr	-11.3952	-0.19798	-25.533	2.19236	1.29168	0.609454
Tocris	20000923	6	1	F1	siScr	siScr	1	-0.919403	1.36796	1.00675	0.0901849	0.566146
Tocris	20000924	6	1	F1	siScr	siScr	0.487234	0.936508	2.76776	0.866492	0.00445415	0.608133
screen	chemical plate	row	column	well	control	siRNA	robust z score cell number run1	robust z score cell number run2	robust z score single cilia % run1	robust z score single cilia % run2	mean MLNR	SEM
Tocris	20000911	5	1	E1	siMLNR	siMLNR	-2.10108	0.551587	0.0502892	0.193422	0.0014045	0.750975
Tocris	20000912	5	1	E1	siMLNR	siMLNR	-0.429022	2.07692	1.16861	0.104275	-0.157557	0.591991
Tocris	20000913	5	1	E1	siMLNR	siMLNR	-4.53439	3.37184	-0.369968	-1.10123	-0.245142	0.398223
Tocris	20000914	5	1	E1	siMLNR	siMLNR	-0.52669	0.178571	-0.952086	-0.349532	-0.576127	1.24368
Tocris	20000915	5	1	E1	siMLNR	siMLNR	-1.02599	-2.17054	0.660157	-0.686743	-0.661285	0.356727
Tocris	20000916	5	1	E1	siMLNR	siMLNR	-1.40417	-7.16828	0.121067	1.9584	0.196805	0.438741
Tocris	20000917	5	1	E1	siMLNR	siMLNR	0.727564	0.928251	-0.22378	-0.108427	0.296108	0.61425
Tocris	20000918	5	1	E1	siMLNR	siMLNR	1.00559	1.30769	3.88198	-1.62322	-0.330245	0.672208
Tocris	20000919	5	1	E1	siMLNR	siMLNR	0.333333	-2.69492	-1.14616	-0.319773	-0.532009	0.521776
Tocris	20000920	5	1	E1	siMLNR	siMLNR	-1.2439	0.881988	1.32803	0.245157	0.106785	0.320024
Tocris	20000921	5	1	E1	siMLNR	siMLNR	-0.916058	-2.12046	-0.799445	1.43891	0.35121	0.321662
Tocris	20000922	5	1	E1	siMLNR	siMLNR	1.98729	-3.49899	0.171834	1.68137	0.850548	0.294385
Tocris	20000923	5	1	E1	siMLNR	siMLNR	-12.6252	1.99602	-15.5897	-0.911605	0.767735	0.339612
Tocris	20000924	5	1	E1	siMLNR	siMLNR	0.087234	0.44127	-0.189336	1.6313	0.159288	0.380897
screen	chemical plate	row	column	well	control	siRNA	robust z score cell number run1	robust z score cell number run2	robust z score single cilia % run1	robust z score single cilia % run2	mean RPGRIP1L	SEM
Tocris	20000911	4	1	D1	siRpgrip1l	siRpgrip1l	2.12688	2.99603	-2.38075	-5.18332	-4.04538	0.948815
Tocris	20000912	4	1	D1	siRpgrip1l	siRpgrip1l	0.113565	0.807692	-6.5583	-3.17473	-5.73373	1.32582
Tocris	20000913	4	1	D1	siRpgrip1l	siRpgrip1l	-0.227513	3.8917	-2.59699	-1.66583	-3.32346	0.5031
Tocris	20000914	4	1	D1	siRpgrip1l	siRpgrip1l	0.398577	0.0357143	-5.29164	-7.08775	-6.14843	0.493478
Tocris	20000915	4	1	D1	siRpgrip1l	siRpgrip1l	-2.5581	-2.64083	-7.58567	-4.88073	-6.59471	0.972102
Tocris	20000916	4	1	D1	siRpgrip1l	siRpgrip1l	-0.129167	1.17476	-19.8944	-2.58001	-8.88475	2.29253
Tocris	20000917	4	1	D1	siRpgrip1l	siRpgrip1l	-2.02244	-0.479821	-5.52079	-1.24564	-4.77086	0.836357
Tocris	20000918	4	1	D1	siRpgrip1l	siRpgrip1l	0.73743	0.766749	-7.06578	-0.694668	-4.67898	0.778673
Tocris	20000919	4	1	D1	siRpgrip1l	siRpgrip1l	-0.886792	-1.81921	-3.19126	-2.37856	-3.5524	0.283472
Tocris	20000920	4	1	D1	siRpgrip1l	siRpgrip1l	-0.286585	-1.73292	-5.40769	-6.67426	-7.25287	0.482999
Tocris	20000921	4	1	D1	siRpgrip1l	siRpgrip1l	1.4635	-0.552805	-7.3854	-6.95809	-7.57348	0.399117
Tocris	20000922	4	1	D1	siRpgrip1l	siRpgrip1l	-11.4053	0.39596	-34.5518	-2.79575	-5.34358	0.627458
Tocris	20000923	4	1	D1	siRpgrip1l	siRpgrip1l	1.05837	-1.73532	-2.48172	-3.81422	-2.79089	0.240827
Tocris	20000924	4	1	D1	siRpgrip1l	siRpgrip1l	1.39787	0.625397	-11.6755	-3.15848	-9.86343	1.92258
screen	chemical plate	row	column	well	control	siRNA	robust z score cell number run1	robust z score cell number run2	robust z score single cilia % run1	robust z score single cilia % run2	mean IFT88	SEM
Tocris	20000911	3	1	C1	siIft88	siIft88	-0.643011	0.503968	-5.72251	-2.35729	-2.79551	0.984927
Tocris	20000912	3	1	C1	siIft88	siIft88	-1.70347	-18.9038	-2.99838	-6.89062	-3.49878	1.04497
Tocris	20000913	3	1	C1	siIft88	siIft88	1.40212	-1.86282	-2.65162	-0.0998293	-1.14373	0.385647
Tocris	20000914	3	1	C1	siIft88	siIft88	0.761566	-1.75	-3.70893	-7.28929	-4.45504	0.731316
Tocris	20000915	3	1	C1	siIft88	siIft88	-4.92202	-8.43928	-9.48273	-5.67887	-7.08712	0.778409
Tocris	20000916	3	1	C1	siIft88	siIft88	-1.5125	-4.54693	-5.35603	-4.01161	-6.07908	1.24038
Tocris	20000917	3	1	C1	siIft88	siIft88	-3.33013	-6.3722	-2.66458	-5.79608	-3.30582	0.581482
Tocris	20000918	3	1	C1	siIft88	siIft88	-0.96648	2.56824	-3.89911	-2.49022	-4.30988	0.818744
Tocris	20000919	3	1	C1	siIft88	siIft88	1.35849	-3.10169	-2.20756	-0.684244	-2.26536	0.363015
Tocris	20000920	3	1	C1	siIft88	siIft88	-2.15244	-5.98758	-5.82475	-7.83493	-4.96314	0.574308
Tocris	20000921	3	1	C1	siIft88	siIft88	-0.879562	-2.4637	-4.41261	-3.3587	-3.78059	0.538783
Tocris	20000922	3	1	C1	siIft88	siIft88	-0.564168	-11.9232	0.403328	-17.0626	-3.9107	2.3047
Tocris	20000923	3	1	C1	siIft88	siIft88	-5.19969	1.04279	-0.997037	-2.31769	-2.1603	0.214049
Tocris	20000924	3	1	C1	siIft88	siIft88	-2.07021	-1.2	-13.4434	-3.89962	-7.16418	1.82867

## Sheet: Figure 2c
														robust z scores				median values per plate				highest value per plate				lowest value per plate				corrected values per plate				range highest-lowest values per plate				max range value				correction factor per plate				normalized values per plate
Location	Cat no.	Compound	Brief Desc	Plate	Chemical	Zcell P1 Rpgrip1l	Zcell P1 Scr	Zcell P2 Rpgrip1l	Zcell P2 Scr	Zcilia P1 Rpgrip1l	Zcilia P1 Scr	Zcilia P2 Rpgrip1l	Zcilia P2 Scr	Zcilia Scr	Zcilia Rpgrip1l	Zcell Scr	Zcell Rpgrip1l	Zcilia Scr	Zcilia Rpgrip1l	Zcell Scr	Zcell Rpgrip1l	Zcilia Scr	Zcilia Rpgrip1l	Zcell Scr	Zcell Rpgrip1l	Zcilia Scr	Zcilia Rpgrip1l	Zcell Scr	Zcell Rpgrip1l	Zcilia Scr	Zcilia Rpgrip1l	Zcell Scr	Zcell Rpgrip1l	Zcilia Scr	Zcilia Rpgrip1l	Zcell Scr	Zcell Rpgrip1l	Zcilia Scr	Zcilia Rpgrip1l	Zcell Scr	Zcell Rpgrip1l	Zcilia Scr	Zcilia Rpgrip1l	Zcell Scr	Zcell Rpgrip1l	Zcilia Scr	Zcilia Rpgrip1l	Zcell Scr	Zcell Rpgrip1l
A02	0114	NMDA	Selective NMDA agonist	911	1	-7.83784	-18.1618	2.48256	4.75429	-11.7487	2.36	-4.5072	-0.844039	0.757982	-8.12795	-6.70374	-2.67764	0.454207	-8.1927	-5.15084	-2.16232	3.18755	0.338154	9.16181	19.1613	-46.4703	-48.8835	-83.9076	-126.135	0.303775	0.0647537	-1.5529	-0.515321	49.6578	49.2217	93.0694	145.296	135.994	472.727	178.544	309.681	2.73861	9.60405	1.91839	2.13138	0.831922	0.621898	-2.97907	-1.09834
A03	0162	S-Sulfo-L-cysteine sodium salt	Group I agonist	911	2	12.2162	-1.77941	1.65698	5.76	-6.11917	-2.84279	-3.55911	-0.0207527	-1.43177	-4.83914	1.99029	6.9366													-1.88598	3.35356	7.14113	9.09892													-5.16497	32.2078	13.6995	19.3932
A04	0169	(RS)-AMPA	Selective AMPA agonist	911	3	11.3514	-4.92647	4.64535	-0.914286	-6.2154	1.24865	-4.93651	0.0673935	0.658022	-5.57596	-2.92038	7.99835													0.203815	2.61675	2.23046	10.1607													0.55817	25.1314	4.27891	21.6562
A05	0180	ZAPA sulphate	Agonist at 'low affinity' GABAA receptor. More potent than GABA/muscimol	911	4	-24.2162	-9.51471	-0.354651	2.85714	-18.5463	2.06609	-4.58571	0.183238	1.12466	-11.566	-3.32878	-12.2854													0.670455	-3.37331	1.82206	-10.1231													1.83612	-32.3975	3.49543	-21.5762
A06	0186	cis-ACPD	Potent NMDA agonist. Also group II mGluR agonist	911	5	16.8108	-5.54412	5.63372	3.49714	-11.8116	-1.82533	-2.10576	1.06116	-0.382082	-6.95868	-1.02349	11.2223													-0.836289	1.23403	4.12735	13.3846													-2.29027	11.8516	7.91789	28.5276
A07	0188	L-Quisqualic acid	AMPA/group I mGlu agonist	911	6	6.97297	-15.8971	0.831395	1.34857	-13.2819	-2.17785	-2.04493	2.2351	0.0286256	-7.6634	-7.27424	3.90218													-0.425582	0.529306	-2.1234	6.0645													-1.1655	5.08348	-4.07353	12.9258
A08	0189	DNQX	Selective non-NMDA antagonist	911	7	2.32432	2.92647	-2.20349	-0.32	-14.7219	-0.269742	-3.21953	1.01637	0.373316	-8.97072	1.30324	0.060418													-0.0808909	-0.778019	6.45408	2.22274													-0.221529	-7.47213	12.3815	4.73749
A09	0197	Homoquinolinic acid	Selective, potent NMDA agonist	911	8	-12.8649	1.10294	1.75	-0.662857	-14.0964	0.556947	-4.10023	0.857425	0.707186	-9.0983	0.220042	-5.55743													0.252979	-0.905594	5.37088	-3.39511													0.692811	-8.69736	10.3035	-7.23627
A10	0216	L-Cysteinesulfinic acid	NMDA and mGlu agonist	911	9	15.5676	-4.48529	0.738372	-0.468571	-14.0078	-0.485009	-2.76045	1.99112	0.753054	-8.38414	-2.47693	8.15297													0.298847	-0.191438	2.67391	10.3153													0.818427	-1.83858	5.12961	21.9858
A11	0222	Kainic acid	Potent excitant and neurotoxin	911	10	-2.10811	3.45588	4.8314	-0.891429	-16.5824	-4.84968	-4.33063	-1.69267	-3.27118	-10.4565	1.28223	1.36164													-3.72538	-2.26379	6.43307	3.52396													-10.2024	-21.7415	12.3412	7.5109
B02	0223	Kynurenic acid	Broad spectrum EAA antagonist	911	11	11.2432	-2.36765	2.14535	6.72	-9.9668	-0.540708	-1.41196	1.7569	0.608098	-5.68938	2.17618	6.6943													0.15389	2.50333	7.32702	8.85662													0.421446	24.0421	14.0561	18.8768
B03	0225	Quinolinic acid	Endogenous NMDA agonist and transmitter candidate	911	12	20.973	10.4265	-2.21512	7.89714	-4.26641	0.161246	-5.50227	2.68543	1.42334	-4.88434	9.16181	9.37893													0.969129	3.30836	14.3126	11.5412													2.65407	31.7737	27.4573	24.5988
B04	0234	Guvacine hydrochloride	Specific GABA uptake inhibitor	911	13	24.8108	-10.1324	0.215116	8.83429	-8.27721	1.1192	-4.22002	0.667158	0.893179	-6.24861	-0.649034	12.513													0.438971	1.94409	4.50181	14.6753													1.20217	18.6711	8.63624	31.2786
B05	0235	Isoguvacine hydrochloride	Selective GABAA agonist	911	14	11.6216	-1.83824	-2.08721	0.365714	-14.642	-0.821654	-3.58648	0.890007	0.0341765	-9.11424	-0.736261	4.76721													-0.420031	-0.921542	4.41458	6.92953													-1.1503	-8.85053	8.46891	14.7694
B06	0237	7-Chlorokynurenic acid	Potent competitive inhibitor of L-glutamate uptake	911	15	35.7297	1.19118	-0.389535	1.49714	-11.9752	0.068989	-2.28251	3.06133	1.56516	-7.12884	1.34416	17.6701													1.11095	1.06387	6.495	19.8324													3.04247	10.2174	12.46	42.2704
B07	0245	2-Hydroxysaclofen	Selective GABAB antagonist, more potent than Cat. No. 0246	911	16	10.7568	12.25	0.180233	4.69714	-8.93002	1.53223	-3.88774	3.82417	2.6782	-6.40888	8.47357	5.46849													2.22399	1.78382	13.6244	7.63081													6.09066	17.1319	26.137	16.2642
B08	0246	Saclofen	Selective GABAB antagonist	911	17	15.6757	0.0735294	-0.680233	-5.26857	-9.17444	-1.86434	-4.75076	2.07935	0.107507	-6.9626	-2.59752	7.49772													-0.346701	1.2301	2.55332	9.66004													-0.94948	11.814	4.89827	20.5892
B09	0254	(S)-AMPA	Selective AMPA agonist. Active isomer of (RS)-AMPA (Cat. No. 0169)	911	18	-5.24324	-0.720588	0.377907	0.937143	-16.7446	0.719145	-6.64078	5.65596	3.18755	-11.6927	0.108277	-2.43267													2.73335	-3.49998	5.25912	-0.270349													7.48558	-33.614	10.0891	-0.576216
B10	0281	(R)-(+)-HA-966	NMDA partial agonist/antagonist, acts at glycine site	911	19	-5.24324	3.51471	1.4593	1.79429	-10.6442	0.526285	-1.40164	0.417958	0.472121	-6.0229	2.6545	-1.89197													0.0179138	2.1698	7.80534	0.270349													0.049059	20.8388	14.9737	0.576216
B11	0282	(S)-(-)-HA-966	NMDA antagonist/partial agonist	911	20	22.4865	1.83824	1.98256	-3.10857	-20.9028	-3.38246	-3.53653	-0.956685	-2.16957	-12.2196	-0.635168	12.2345													-2.62378	-4.02694	4.51567	14.3968													-7.18552	-38.6749	8.66284	30.6851
C02	0286	5,7-Dichlorokynurenic acid	Potent NMDA antagonist, acts glycine site	911	21	-1.40541	2.95588	2.47093	5.01714	-13.6232	1.32531	-2.52795	-1.9321	-0.303398	-8.07557	3.98651	0.532762													-0.757606	0.117134	9.13735	2.69508													-2.07479	1.12496	17.5291	5.74424
C03	0310	(RS)-4-Carboxy-3-hydroxyphenylglycine	Broad spectrum EAA ligand	911	22	-20.7568	-16.75	3.6686	4.29714	-16.7044	-0.411711	-0.738505	3.8842	1.73624	-8.72144	-6.22643	-8.54408													1.28204	-0.528732	-1.07559	-6.38176													3.511	-5.07797	-2.0634	-13.6019
C04	0312	(RS)-(Tetrazol-5-yl)glycine	Highly potent NMDA receptor agonist	911	23	5.78378	1.13235	1.35465	5.52	-14.359	1.33828	-3.52279	4.10166	2.71997	-8.94089	3.32618	3.56922													2.26576	-0.748192	8.47702	5.73154													6.20505	-7.18567	16.2623	12.2161
C05	0320	(S)-4-Carboxy-3-hydroxyphenylglycine	Group I antagonist/group II agonist	911	24	16.8108	1.07353	-3.12209	4.26286	-12.9611	3.06214	-1.50557	1.19654	2.12934	-7.23332	2.66819	6.84436													1.67513	0.959385	7.81903	9.00668													4.58754	9.21398	15	19.1966
C06	0328	(R)-3-Carboxy-4-hydroxyphenylglycine	Ionotropic glutamate receptor antagonist	911	25	40.2703	-10.3088	-1.94767	-1.14286	-2.98833	1.14778	-3.18413	0.864329	1.00605	-3.08623	-5.72584	19.1613													0.551845	5.10648	-0.575	21.3236													1.51129	49.0428	-1.10308	45.4487
C07	0329	(S)-3-Carboxy-4-hydroxyphenylglycine	Group I antagonist/group II agonist	911	26	16.1081	-3.63235	0.540698	1.93143	-6.98428	-0.311562	0.276861	4.5849	2.13667	-3.35371	-0.850462	8.3244													1.68246	4.839	4.30038	10.4867													4.60762	46.4739	8.24982	22.3512
C08	0342	(RS)-3,5-DHPG	Selective group I mGlu agonist	911	27	3.89189	4.39706	3.18023	-1.95429	-12.0336	-0.234182	-4.13062	3.61707	1.69144	-8.08211	1.22139	3.53606													1.23723	0.110591	6.37223	5.69838													3.38831	1.06212	12.2244	12.1454
C09	0347	nor-Binaltorphimine dihydrochloride	Standard κ selective antagonist	911	28	23.6757	-6.77941	0.668605	0.937143	-8.63284	1.27396	-1.11696	3.05611	2.16504	-4.8749	-2.92113	12.1721													1.71083	3.3178	2.22971	14.3345													4.6853	31.8643	4.27746	30.5522
C10	0348	2-BFI hydrochloride	Potent, selective I2 ligand. Putative agonist	911	29	15.5135	-9.27941	2.88953	-2.93714	-0.593427	0.816755	-1.16508	2.85212	1.83444	-0.879256	-6.10828	9.20152													1.38023	7.31345	-0.957437	11.3638													3.77992	70.2387	-1.83674	24.2207
C11	0351	1-Acetyl-4-methylpiperazine hydrochloride	Nicotinic agonist	911	30	17.2973	-0.0147059	5.42442	-4.45714	-4.4474	0.571642	0.372417	3.09939	1.83551	-2.03749	-2.23592	11.3609													1.38131	6.15521	2.91492	13.5232													3.78287	59.1149	5.59196	28.823
D02	0352	4-Acetyl-1,1-dimethylpiperazinium iodide	Nicotinic agonist	911	31	-19.1892	1.10294	2.94767	3.58857	-17.265	0.420964	-4.02868	2.83848	1.62972	-10.6468	2.34576	-8.12076													1.17552	-2.45413	7.4966	-5.95844													3.21929	-23.5696	14.3814	-12.6997
D03	0357	N-Acetyltryptamine	Melatonin partial agonist (MT1/MT2). Also MT3 antagonist	911	32	-16.7027	-13.0735	-1.15698	7.53143	-11.7005	0.0707126	-2.79512	2.4486	1.25966	-7.24782	-2.77105	-8.92984													0.80545	0.944884	2.37979	-6.76752													2.20582	9.07471	4.56538	-14.4241
D04	0360	(±)-1-(1,2-Diphenylethyl)piperidine maleate	NMDA antagonist, acts ion channel site	911	33	-13.0811	-35.6324	-5.69186	4.30857	-32.362	-6.07833	-8.33222	-0.490192	-3.28426	-20.3471	-15.6619	-9.38647													-3.73847	-12.1544	-10.5111	-7.22415													-10.2382	-116.731	-20.1643	-15.3974
D05	0373	NBQX	Potent AMPA antagonist. More selective than CNQX (Cat. No. 0190)	911	34	-104.703	-8.01471	5.94767	1.16571	-48.8682	-0.665623	-2.95122	2.37073	0.852552	-25.9097	-3.4245	-49.3775													0.398345	-17.717	1.72634	-47.2152													1.09091	-170.155	3.31181	-100.633
D06	0378	A-7 hydrochloride	Calmodulin antagonist	911	35	-190.486	-116.221	-53.4244	-49.9771	-58.4578	-46.3303	-27.2795	-34.2229	-40.2766	-42.8686	-83.0989	-121.955													-40.7308	-34.6759	-77.948	-119.793													-111.546	-333.029	-149.535	-255.325
D07	0382	Arecaidine but-2-ynyl ester tosylate	Muscarinic agonist	911	36	8.27027	-10.0147	-4.11047	-4.64	-11.8584	-0.384587	-2.20388	1.98447	0.79994	-7.03115	-7.32735	2.0799													0.345732	1.16155	-2.17651	4.24222													0.946828	11.1556	-4.17541	9.04178
D08	0383	Arecaidine propargyl ester tosylate	Muscarinic agonist	911	37	-29.8378	-9.60294	-7.12209	-4.51429	-20.816	-3.30353	-7.05516	2.81853	-0.242502	-13.9356	-7.05861	-18.48													-0.696709	-5.74287	-1.90777	-16.3176													-1.90802	-55.1548	-3.65986	-34.7791
D09	0385	N-[2-(Acetoxy)ethyl]-3-pyridinecarboxamide	K+ channel opener; vasodilator	911	38	18.4865	-0.691176	-2.30814	-1.74857	-10.2244	0.316007	-4.60589	0.118075	0.217041	-7.41517	-1.21987	8.08917													-0.237166	0.777538	3.93097	10.2515													-0.649507	7.46751	7.54115	21.8498
D10	0386	3-Methyl-GABA	Activator of GABA amino-transferase	911	39	16.2162	1.66176	-0.761628	1.38286	-6.60773	-0.634417	-3.774	1.25413	0.309854	-5.19086	1.52231	7.72729													-0.144353	3.00184	6.67315	9.88961													-0.395328	28.8298	12.8017	21.0785
D11	0387	(RS)-Atenolol	β1 antagonist	911	40	-0.972973	-4.92647	4.63372	-7.12	-13.8136	0.746995	-5.26674	1.2782	1.0126	-9.54018	-6.02324	1.83037													0.558392	-1.34748	-0.872395	3.99269													1.52922	-12.9412	-1.6736	8.50994
E02	0391	Spaglumic acid	Selective mGlu3 agonist	911	41	-16.8649	2.27941	3.52907	8.64	-6.0027	0.272554	-0.195673	1.50038	0.886466	-3.09919	5.45971	-6.6679													0.432259	5.09352	10.6105	-4.50558													1.18379	48.9184	20.3552	-9.60309
E03	0393	S-(-)-Atenolol	β1-antagonist. Active isomer of atenolol (Cat. No. 0387)	911	42	1.56757	-8.54412	-4.6686	7.10857	-7.46717	-1.849	-3.75279	3.6648	0.907898	-5.60998	-0.717773	-1.55052													0.453691	2.58272	4.43307	0.611801													1.24248	24.8046	8.50437	1.30398
E04	0395	N-Acetylglycyl-D-glutamic acid	Potent convulsant	911	43	6.81081	-15.1324	2.80814	7.33714	-13.4522	-0.223568	-1.62889	1.90348	0.839955	-7.54054	-3.89761	4.80948													0.385747	0.652161	1.25324	6.97179													1.05641	6.26338	2.4042	14.8595
E05	0405	β-CCB	Benzodiazepine inverse agonist, putative endogenous ligand	911	44	-55.8378	-45.0735	-18.2035	-14.1371	-43.0484	-14.0785	-16.4176	-11.3029	-12.6907	-29.733	-29.6053	-37.0207													-13.1449	-21.5403	-24.4545	-34.8583													-35.9988	-206.874	-46.9134	-74.2963
E06	0411	MDL 73005EF hydrochloride	Potent and selective 5-HT1A partial agonist	911	45	-83.8378	-62.8971	-20.1686	-19.2	-53.1144	-24.1357	-22.3456	-28.1054	-26.1206	-37.73	-41.0485	-52.0032													-26.5748	-29.5373	-35.8977	-49.8409													-72.778	-283.677	-68.8659	-106.23
E07	0412	MDL 72832 hydrochloride	Potent 5-HT1A ligand	911	46	-50.5405	-54.1618	-17.2267	-13.7143	-34.7144	-13.2731	-14.9869	-7.89455	-10.5838	-24.8506	-33.938	-33.8836													-11.038	-16.6579	-28.7872	-31.7213													-30.2289	-159.983	-55.2252	-67.6101
E08	0415	Ro 20-1724	PDE4 inhibitor	911	47	6.05405	-9.83824	-2.27326	-4.44571	-8.77104	-1.48487	-2.87699	5.35667	1.9359	-5.82401	-7.14197	1.8904													1.48169	2.36869	-1.99113	4.05272													4.05778	22.749	-3.81978	8.63788
E09	0416	YS-035 hydrochloride	Inhibits K+ outward/pacemaker current	911	48	17.6216	-5.22059	-2.55233	-2.74286	-15.1508	0.392389	-2.12155	-1.57489	-0.591249	-8.63619	-3.98172	7.53465													-1.04546	-0.443484	1.16912	9.69697													-2.8631	-4.25924	2.24283	20.6679
E10	0420	GBR 13069 dihydrochloride	Potent dopamine uptake inhibitor	911	49	-194.973	-114.691	-54.2849	-52.0457	-65.2302	-44.9559	-30.3129	-47.9846	-46.4703	-47.7716	-83.3684	-124.629													-46.9245	-39.5789	-78.2176	-122.467													-128.508	-380.117	-150.052	-261.023
E11	0421	GBR 12909 dihydrochloride	Selective DA uptake inhibitor. Also σ ligand	911	50	-198.054	-115.456	-54.2151	-51.7943	-67.0541	-44.0625	-30.6297	-10.1853	-27.1239	-48.8419	-83.6251	-126.135													-27.5781	-40.6492	-78.4742	-123.972													-75.5258	-390.396	-150.545	-264.232
F02	0424	Benzoquinonium dibromide	Nicotinic antagonist	911	51	-10.7568	5.92647	0.52907	6.12571	-18.7204	-0.221663	-2.55258	1.09425	0.436294	-10.6365	6.02609	-5.11384													-0.0179138	-2.4438	11.1769	-2.95152													-0.049059	-23.4704	21.4418	-6.29082
F03	0425	UK 14,304	α2 agonist	911	52	1.45946	-12.8088	-1.84302	3.65714	-6.16101	0.0038554	-2.78959	1.41922	0.711538	-4.4753	-4.57584	-0.191782													0.257331	3.7174	0.575	1.97054													0.704729	35.7021	1.10308	4.19996
F04	0426	L-693,403 maleate	High affinity σ ligand	911	53	-133.784	-71.4559	-30.2616	-45.7486	-61.7943	-34.0459	-27.5076	-32.5451	-33.2955	-44.651	-58.6022	-82.0227													-33.7497	-36.4582	-53.4514	-79.8604													-92.4275	-350.147	-102.541	-170.213
F05	0427	Bromocriptine mesylate	Selective D2-like agonist	911	54	-139.784	-75.9853	-33.5988	-33.1771	-44.129	-14.9541	-19.8588	-21.3431	-18.1486	-31.9939	-54.5812	-86.6913													-18.6028	-23.8012	-49.4304	-84.529													-50.9459	-228.588	-94.827	-180.163
F06	0430	SC-10	Protein kinase C activator	911	55	-194.649	-113.926	-53.75	-51.3029	-67.0541	-44.3583	-30.713	-47.0695	-45.7139	-48.8835	-82.6147	-124.199													-46.1681	-40.6908	-77.4638	-122.037													-126.437	-390.797	-148.606	-260.107
F07	0431	ML 9 hydrochloride	Myosin light chain kinase inhibitor	911	56	-196.378	-115.015	-52.3314	-51.0286	-64.2424	-39.7329	-30.1978	-37.0981	-38.4155	-47.2201	-83.0216	-124.355													-38.8697	-39.0273	-77.8708	-122.193													-106.449	-374.82	-149.387	-260.439
F08	0432	MY-5445	PDE5 inhibitor	911	57	-187.243	-112.103	-50.4826	-49.9657	-22.2741	-9.80864	-15.6042	-20.1901	-14.9993	-18.9392	-81.0343	-118.863													-15.4536	-10.7465	-75.8835	-116.701													-42.3213	-103.209	-145.574	-248.733
F09	0433	SC-9	Protein kinase C activator	911	58	-181.189	-115.632	-54.3895	-52.1829	-66.6438	-43.6622	-29.4984	-47.9846	-45.8234	-48.0711	-83.9076	-117.789													-46.2776	-39.8784	-78.7568	-115.627													-126.737	-382.994	-151.087	-246.445
F10	0438	Etazolate hydrochloride	PDE4 inhibitor	911	59	-50.9189	-27.0147	-4.86628	-13.4514	-9.00911	3.24003	-1.62821	0.639375	1.9397	-5.31866	-20.2331	-27.8926													1.4855	2.87404	-15.0822	-25.7303													4.0682	27.6024	-28.9337	-54.841
F11	0439	DPCPX	A1 selective antagonist	911	60	2.81081	-6.48529	1.52907	-10.7657	-5.99042	2.2369	-2.60851	2.14948	2.19319	-4.29946	-8.6255	2.16994													1.73898	3.89324	-3.47466	4.33226													4.76241	37.3908	-6.66578	9.23368
G02	0440	m-Chlorophenylbiguanide hydrochloride	Potent and specific 5-HT3 agonist	911	61	-66.8649	-24.0441	-5.90116	-4.98286	-18.7903	-1.4914	-2.0126	2.79294	0.650766	-10.4015	-14.5135	-36.383													0.196559	-2.20877	-9.36265	-34.2207													0.538298	-21.2131	-17.9613	-72.9373
G03	0442	4-Chlorophenylguanidine hydrochloride	Urokinase inhibitor	911	62	7.78378	0.161765	0.831395	-0.331429	-7.77664	0.0667211	-0.754012	1.8224	0.944562	-4.26533	-0.0848319	4.30759													0.490355	3.92738	5.06601	6.46991													1.34289	37.7187	9.7186	13.7898
G04	0443	6-Chloromelatonin	Melatonin agonist	911	63	17.8919	-2.39706	-3.26163	-0.834286	-11.2797	1.45639	-4.23541	1.35608	1.40623	-7.75756	-1.61567	7.31513													0.952026	0.435143	3.53517	9.47745													2.60723	4.17914	6.78185	20.2
G05	0448	Calpeptin	Calpain and cathepsin L inhibitor	911	64	3.89189	-7.98529	0.30814	-0.251429	-13.6878	-0.0395065	-4.7742	1.54281	0.751652	-9.23101	-4.11836	2.10002													0.297445	-1.03831	1.03248	4.26234													0.814586	-9.97199	1.9807	9.08465
G06	0454	Carbetapentane citrate	High affinity σ1 ligand	911	65	-155.027	-93.3088	-39.1802	-36.4571	-63.5679	-37.1787	-29.9397	-41.2059	-39.1923	-46.7538	-64.883	-97.1036													-39.6465	-38.5611	-59.7321	-94.9413													-108.577	-370.343	-114.59	-202.356
G07	0455	(S)-(-)-Carbidopa	Aromatic L-amino acid decarboxylase inhibitor	911	66	-1.89189	-13.8382	0.563953	-0.982857	-4.60733	0.44192	0.827675	2.84732	1.64462	-1.88983	-7.41055	-0.663969													1.19041	6.30288	-2.25971	1.49835													3.26008	60.5331	-4.33501	3.19355
G08	0456	Chlormezanone	Skeletal muscle relaxant	911	67	0.378378	-17.1912	0.0174419	-0.72	-8.09974	-3.42772	-2.52966	3.33394	-0.046893	-5.3147	-8.95559	0.19791													-0.5011	2.878	-3.80475	2.36023													-1.37232	27.6405	-7.29901	5.03054
G09	0457	Clomipramine hydrochloride	5-HT re-uptake inhibitor	911	68	-24.7568	-25.4559	-5.1686	-7.93143	-8.0108	-0.241076	-0.556743	-1.37409	-0.807585	-4.28377	-16.6937	-14.9627													-1.26179	3.90893	-11.5428	-12.8004													-3.45556	37.5416	-22.1437	-27.2824
G10	0458	5-Carboxamidotryptamine maleate	5-HT1 agonist. Also has high affinity for 5-ht5a and 5-HT7	911	69	-6.97297	-11.6912	-0.633721	-3.40571	-7.66624	3.17154	-3.41167	-2.45997	0.355787	-5.53896	-7.54845	-3.80335													-0.09842	2.65375	-2.39761	-1.64103													-0.269535	25.4867	-4.59955	-3.49765
G11	0460	Cinanserin hydrochloride	Selective 5-HT2 antagonist	911	70	-55.8919	-48.1029	-16.8663	-20.88	-36.564	-12.1856	-14.888	-17.8428	-15.0142	-25.726	-34.4915	-36.3791													-15.4684	-17.5333	-29.3406	-34.2168													-42.3619	-168.391	-56.2869	-72.9289
H02	0464	Capsazepine	Vanilloid receptor antagonist. Also activator of ENaCδ	911	71	-197.189	-115.721	-54.3895	-51.7486	-67.0541	-34.6252	-29.4984	-46.3962	-40.5107	-48.2762	-83.7346	-125.789													-40.9649	-40.0835	-78.5837	-123.627													-112.187	-384.964	-150.755	-263.496
H03	0469	Nitrocaramiphen hydrochloride	Muscarinic antagonist, M1 > M2	911	72	-72.0541	-59.5147	-29.343	-25.6571	-40.7284	-29.7008	-23.0649	-26.7572	-28.229	-31.8966	-42.5859	-50.6985													-28.6832	-23.7039	-37.4351	-48.5362													-78.5522	-227.654	-71.8153	-103.449
H04	0474	Dihydroergocristine mesylate	Partial α agonist. Non-selective	911	73	-116.865	-54.8382	-30.2035	-22.3543	-52.0386	-15.2428	-23.0955	-21.3007	-18.2717	-37.567	-38.5963	-73.5342													-18.7259	-29.3743	-33.4454	-71.3719													-51.2831	-282.112	-64.1615	-152.12
H05	0475	Dihydroergotamine mesylate	Partial α agonist. Non-selective	911	74	-15.9459	-16.1912	-10.6453	-10.96	-14.2012	-2.447	-5.3566	-3.91425	-3.18063	-9.77891	-13.5756	-13.2956													-3.63483	-1.58621	-8.42475	-11.1333													-9.95441	-15.234	-16.162	-23.7293
H06	0478	Flurofamide	Urease inhibitor	911	75	-2.10811	-8.54412	-5.14535	1.56571	-10.9867	3.70504	-5.52821	1.6403	2.67267	-8.25746	-3.4892	-3.62673													2.21846	-0.0647537	1.66164	-1.46441													6.07552	-0.621898	3.18768	-3.12121
H07	0481	Dilazep dihydrochloride	Adenosine uptake inhibitor	911	76	-128.324	-72.75	-29.657	-24.6857	-44.853	-28.4548	-19.8444	-19.8868	-24.1708	-32.3487	-48.7179	-78.9907													-24.625	-24.156	-43.567	-76.8283													-67.4384	-231.995	-83.5787	-163.75
H08	0482	4-DAMP	Muscarinic M3 antagonist	911	77	-5.24324	-20.6029	-1.49419	-2.4	0.577502	1.34726	0.0988056	3.65377	2.50051	0.338154	-11.5015	-3.36871													2.04631	8.53086	-6.35063	-1.2064													5.60405	81.9307	-12.183	-2.57129
H09	0483	OR-486	Catechol-O-methyl transferase inhibitor	911	78	-63.0811	-26.4559	-15.25	-15.1086	-5.26365	-3.93146	-5.34759	-1.04635	-2.48891	-5.30562	-20.7822	-39.1655													-2.94311	2.88709	-15.6314	-37.0032													-8.06005	27.7277	-29.9872	-78.8679
H10	0485	Alrestatin	Aldose reductase inhibitor	911	79	-28.4324	-17.8382	0.552326	-0.0571429	-10.5027	-4.55105	-0.991362	3.82417	-0.36344	-5.74705	-8.94769	-13.9401													-0.817647	2.44566	-3.79685	-11.7777													-2.23922	23.4882	-7.28385	-25.1028
H11	0486	1,3-Dipropyl-8-phenylxanthine	A1 selective antagonist	911	80	-52.7568	-25.9265	-8.41279	-13.5429	-12.9196	-0.178482	-5.42034	-4.72483	-2.45165	-9.16998	-19.7347	-30.5848													-2.90586	-0.97728	-14.5838	-28.4225													-7.95804	-9.38585	-27.9775	-60.579
A02	0495	(±)-U-50488 hydrochloride	Standard selective κ agonist	912	81	-16.4615	-11.2919	-7.28365	-112.447	-20.8444	-7.53791	-28.9882	-8.93261	-8.23526	-24.9163	-61.8694	-11.8726	0.204097	-11.3438	-8.31909	-10.0308	3.95381	2.52658	17.211	14.9572	-20.5275	-61.7469	-161.333	-121.2	-8.43936	-13.5725	-53.5503	-1.84183	24.4813	64.2735	178.544	136.157					5.55499	7.35494	1	2.27444	-46.8806	-99.8249	-53.5503	-4.18913
A03	0496	(-)-U-50488 hydrochloride	Standard selective κ agonist. More active enantiomer of (±)-U-50488 (Cat. No. 0495)	912	82	-16.1538	-8.07027	-4.91827	-29.6809	-15.6568	-1.48089	-11.9698	-4.60765	-3.04427	-13.8133	-18.8756	-10.5361													-3.24837	-2.46947	-10.5565	-0.505288													-18.0446	-18.1628	-10.5565	-1.14925
A04	0498	U-54494A hydrochloride	κ agonist	912	83	-2.8	1.06486	1.19712	-18.7447	-11.1068	2.51554	-14.1816	-0.952592	0.781476	-12.6442	-8.83991	-0.801442													0.577379	-1.30039	-0.520817	9.22933													3.20734	-9.56427	-0.520817	20.9916
A05	0504	Diphenyleneiodonium chloride	Binds to flavoproteins and inhibits NOS	912	84	-164.523	-54.4595	-54.7163	-227.34	-46.6996	-20.5951	-58.5791	-18.3719	-19.4835	-52.6393	-140.9	-109.62													-19.6876	-41.2955	-132.581	-99.5889													-109.365	-303.726	-132.581	-226.509
A06	0506	Dimaprit dihydrochloride	Standard H2 selective agonist	912	85	-23.5077	-7.60541	-6.10096	-2.06383	-15.5323	1.64112	-11.0061	0.787818	1.21447	-13.2692	-4.83462	-14.8043													1.01037	-1.92538	3.48447	-4.77356													5.6126	-14.161	3.48447	-10.8572
A07	0507	Dantrolene, sodium salt	Ca2+ release inhibitor	912	86	-26.5231	-6.51351	-4.87019	-9.04255	-11.1501	2.62677	-9.84757	1.15398	1.89037	-10.4989	-7.77803	-15.6966													1.68628	0.844963	0.541058	-5.66587													9.36724	6.21465	0.541058	-12.8867
A08	0511	BD 1008 dihydrobromide	Potent, selective σ ligand	912	87	-136.123	-47.7459	-45.3317	-188.447	-50.4702	-20.0806	-61.5744	-17.6932	-18.8869	-56.0223	-118.096	-90.7274													-19.091	-44.6785	-109.777	-80.6966													-106.05	-328.608	-109.777	-183.54
A09	0512	SKF 91488 dihydrochloride	Histamine N-methyltransferase inhibitor	912	88	-7.6	-1.71351	-1.11058	-0.957447	-12.5255	1.73531	-3.46788	0.0209159	0.878111	-7.9967	-1.33548	-4.35529													0.674014	3.34713	6.98361	5.67548													3.74414	24.6179	6.98361	12.9085
A10	0513	GBR 12783 dihydrochloride	Potent, selective dopamine uptake inhibitor	912	89	-180.154	-58.7189	-58.3702	-256.532	-44.7544	-15.6199	-51.7993	-14.9109	-15.2654	-48.2768	-157.625	-119.262													-15.4695	-36.933	-149.306	-109.231													-85.9329	-271.64	-149.306	-248.44
A11	0514	GBR 12935 dihydrochloride	Selective dopamine uptake inhibitor	912	90	-137.231	-58.0919	-56.5913	-254.319	-17.4491	-13.9819	-30.9253	-8.7218	-11.3519	-24.1872	-156.206	-96.9111													-11.556	-12.8434	-147.886	-86.8803													-64.1932	-94.4622	-147.886	-197.604
B02	0515	Dobutamine hydrochloride	α1, β1 and β2 agonist	912	91	-26.5846	-6.48108	-5.78365	-19.0426	-15.3192	0.162702	-18.1505	-0.311072	-0.074185	-16.7348	-12.7618	-16.1841													-0.278282	-5.39101	-4.44273	-6.15337													-1.54585	-39.6505	-4.44273	-13.9955
B03	0518	EBPC	Aldose reductase inhibitor	912	92	-9.90769	-0.416216	-0.110577	3.85106	-10.7738	1.26415	-7.90894	0.0806594	0.672404	-9.34135	1.71742	-5.00913													0.468307	2.00248	10.0365	5.02163													2.60144	14.7281	10.0365	11.4214
B04	0522	Flunarizine dihydrochloride	Dual Na+/Ca2+ channel (T-type) blocker	912	93	-105.2	-32.6216	-27.6779	-148.66	-25.7841	-3.96891	-19.6558	-4.85815	-4.41353	-22.7199	-90.6406	-66.4389													-4.61763	-11.3761	-82.3215	-56.4082													-25.6509	-83.6705	-82.3215	-128.297
B05	0529	8-Hydroxy-DPAT hydrobromide	Selective 5-HT1A agonist. Also has moderate affinity for 5-HT7	912	94	-4.89231	-0.32973	-1.6875	-3.29787	-11.8384	2.28072	-9.90671	-0.722968	0.778877	-10.8725	-1.8138	-3.2899													0.57478	0.471285	6.50529	6.74087													3.1929	3.46627	6.50529	15.3317
B06	0535	HEAT hydrochloride	Highly selective α1 antagonist	912	95	-65.5385	-32.1892	-24.5529	-117.894	-16.3626	-1.97692	-17.579	-1.21669	-1.59681	-16.9708	-75.0414	-45.0457													-1.8009	-5.62694	-66.7223	-35.0149													-10.004	-41.3858	-66.7223	-79.6393
B07	0537	MR 16728 hydrochloride	Stimulates ACh release	912	96	-28.7692	-3.73514	-6.15865	-17.6383	-13.4841	1.80713	-9.0225	1.49355	1.65034	-11.2533	-10.6867	-17.4639													1.44624	0.0905321	-2.36763	-7.43317													8.03387	0.665858	-2.36763	-16.9063
B08	0538	trans-4-Hydroxycrotonic acid	GHB receptor ligand	912	97	-4.30769	11.8973	-4.37019	-1.38298	-9.75345	1.91693	-10.375	1.95066	1.93379	-10.0642	5.25716	-4.33894													1.7297	1.27961	13.5763	5.69183													9.60845	9.41142	13.5763	12.9457
B09	0541	Fasudil hydrochloride	Inhibitor of cyclic nucleotide dependent- and Rho-kinases	912	98	-9.01538	2.9027	-1.19712	19.2979	-3.85116	4.63742	-2.52349	3.2702	3.95381	-3.18732	11.1003	-5.10625													3.74971	8.1565	19.4194	4.92452													20.8296	59.9906	19.4194	11.2005
B10	0543	C-1	Protein kinase C inhibitor	912	99	-4.76923	4.88108	-4.62981	-14.2766	0.357631	2.20441	4.69554	3.26565	2.73503	2.52658	-4.69776	-4.69952													2.53093	13.8704	3.62133	5.33125													14.0593	102.016	3.62133	12.1256
B11	0544	IPAG	Potent σ antagonist	912	100	-180.862	-58.4595	-60.1106	-259.809	-35.7414	-13.4692	-55.6268	-18.834	-16.1516	-45.6841	-159.134	-120.486													-16.3557	-34.3403	-150.815	-110.455													-90.8559	-252.571	-150.815	-251.224
C02	0545	Ifenprodil hemitartrate	Non-competitive NMDA antagonist. Also σ ligand	912	101	-48.3385	-17.9297	-19.899	-108.617	-39.5879	-15.1393	-49.921	-14.288	-14.7137	-44.7544	-63.2734	-34.1187													-14.9178	-33.4106	-54.9543	-24.088													-82.868	-245.733	-54.9543	-54.7867
C03	0552	MMPX	PDE1 inhibitor	912	102	7.26154	1.65946	0.860577	28.9149	-7.38734	2.0571	-5.06241	0.408667	1.23288	-6.22488	15.2872	4.06106													1.02879	5.11895	23.6063	14.0918													5.7149	37.6496	23.6063	32.051
C04	0553	NAN-190 hydrobromide	5-HT1A antagonist	912	103	-11.8462	1.01081	-4.21635	-11.8511	-10.1732	0.738494	-7.07	-0.942791	-0.102149	-8.62158	-5.42013	-8.03125													-0.306246	2.72224	2.89896	1.99952													-1.70119	20.0219	2.89896	4.54779
C05	0554	FG 7142	Benzodiazepine inverse agonist	912	104	-9.38462	2.31892	-8.51442	-7.34043	-9.02898	1.93644	-1.07301	1.8006	1.86852	-5.051	-2.51075	-8.94952													1.66442	6.29283	5.80834	1.08125													9.24586	46.2834	5.80834	2.45924
C06	0556	BP 554 maleate	Selective 5-HT1A agonist	912	105	-17.6923	-1.57297	-8.37981	-14.5319	-9.14627	0.738116	-5.54638	0.0363117	0.387214	-7.34633	-8.05244	-13.0361													0.183117	3.9975	0.266647	-3.00529													1.01721	29.4013	0.266647	-6.83535
C07	0557	α-Methyl-5-hydroxytryptamine maleate	5-HT2B agonist	912	106	-17.3846	1.48649	-3.70673	-7.12766	-11.5772	1.9606	-8.91142	-0.355645	0.80248	-10.2443	-2.82059	-10.5457													0.598383	1.0995	5.4985	-0.514904													3.32401	8.08674	5.4985	-1.17112
C08	0558	2-Methyl-5-hydroxytryptamine hydrochloride	5-HT3 agonist/potent 5-HT6 ligand	912	107	-8.58462	1.8	-0.225962	-5.76596	-11.4313	1.93992	4.85987	-1.14714	0.396388	-3.28574	-1.98298	-4.40529													0.192292	8.05809	6.33611	5.62548													1.06818	59.2667	6.33611	12.7948
C09	0566	N-Methylquipazine dimaleate	5-HT3 agonist	912	108	-3.16923	0.113514	3.07212	10.2766	-27.3558	-4.10661	-24.2325	-4.95815	-4.53238	-25.7942	5.19505	-0.0485577													-4.73648	-14.4503	13.5141	9.98221													-26.3111	-106.281	13.5141	22.704
C10	0568	Metaphit	Acylator of PCP and σ receptors	912	109	-15.6308	-1.96216	-1.53365	-22.7021	-12.1704	0.15473	-3.40272	-0.467472	-0.156371	-7.78654	-12.3321	-8.58221													-0.360467	3.55728	-4.01305	1.44856													-2.00239	26.1636	-4.01305	3.29466
C11	0569	(R)-(-)- α-Methylhistamine dihydrobromide	Potent, standard H3 agonist	912	110	-9.87692	-1.60541	3.95673	-7.89362	-17.3081	2.53174	-13.8175	0.473555	1.50265	-15.5628	-4.74951	-2.9601													1.29855	-4.21899	3.56958	7.07067													7.21343	-31.0304	3.56958	16.0818
D02	0571	PCA 4248	PAF receptor antagonist	912	111	-152.308	-45.573	-45.3317	-185.043	-18.2334	-6.22845	-20.3138	-3.98622	-5.10733	-19.2736	-115.308	-98.8197													-5.31143	-7.92973	-106.989	-88.7889													-29.5049	-58.3227	-106.989	-201.945
D03	0572	(S)-(+)-a-Methylhistamine dihydrobromide	H3 agonist, less active enantiomer	912	112	7.35385	2.78378	0.995192	31.6383	-16.8617	0.846276	-8.16957	1.34143	1.09385	-12.5156	17.211	4.17452													0.889757	-1.1718	25.5301	14.2053													4.94259	-8.61851	25.5301	32.3091
D04	0573	N α-Methylhistamine dihydrochloride	Non-selective H3 agonist	912	113	2.27692	-0.340541	-1.59135	1	-11.2806	-0.191861	-4.40652	-1.57676	-0.884312	-7.84357	0.32973	0.342788													-1.08841	3.50026	8.64882	10.3736													-6.0461	25.7442	8.64882	23.594
D05	0577	Methyl 2,5-dihydroxycinnamate	EGFR-kinase inhibitor	912	114	-127.292	-43.9946	-42.8221	-204.702	-35.7944	-9.17223	-37.4939	-8.55249	-8.86236	-36.6441	-124.348	-85.0572													-9.06645	-25.3003	-116.029	-75.0264													-50.3641	-186.082	-116.029	-170.643
D06	0581	3-MPPI	α1 ligand	912	115	-6.89231	-0.00540541	-2.48558	0.234043	-12.4567	2.56199	3.40102	0.0855035	1.32375	-4.52784	0.114319	-4.68894													1.11965	6.81599	8.43341	5.34183													6.21964	50.1312	8.43341	12.1497
D07	0582	Methiothepin maleate	Has moderate affinity for 5-ht5 and high affinity for 5-ht6 and 5-HT7. Also antagonist at 5-HT1 and 5-HT2	912	116	-181.969	-60.0486	-60.3413	-262.617	-54.4476	-15.4375	-69.0462	-16.556	-15.9967	-61.7469	-161.333	-121.155													-16.2008	-50.4031	-153.014	-111.125													-89.9955	-370.711	-153.014	-252.746
D08	0583	Minoxidil	K+ channel (KATP) opener	912	117	-9.93846	3.98378	-3.15865	-0.914894	-10.8005	1.28941	-1.3445	1.24932	1.26936	-6.07251	1.53445	-6.54856													1.06527	5.27132	9.85354	3.48221													5.91754	38.7702	9.85354	7.92009
D09	0584	L-(-)- α-Methyldopa	Aromatic L-amino acid decarboxylase inhibitor	912	118	-7.13846	0.156757	-2.11058	5.34043	-10.5962	1.58947	1.06058	0.804341	1.19691	-4.7678	2.74859	-4.62452													0.992808	6.57602	11.0677	5.40625													5.51504	48.3662	11.0677	12.2962
D10	0588	5-Methylfurmethiodide	Potent muscarinic agonist	912	119	-2.95385	-1.4	3.77404	-3.59574	-14.4065	1.0052	-10.3715	1.42724	1.21622	-12.389	-2.49787	0.410096													1.01212	-1.04514	5.82122	10.4409													5.62233	-7.68697	5.82122	23.7471
D11	0589	PRE-084 hydrochloride	Highly selective σ1 agonist	912	120	-8.52308	1.81081	4.20673	17.6383	-14.5132	0.831173	-11.1722	0.298042	0.564607	-12.8427	9.72455	-2.15817													0.36051	-1.49887	18.0436	7.8726													2.00263	-11.0241	18.0436	17.9058
E02	0590	Metergoline	5-HT2 antagonist. Also 5-HT1 antagonist and 5-HT1D ligand. Has moderate affinity for 5-HT6 and high affinity for 5-HT7	912	121	-68.3692	-42.1892	-30.4856	-131.426	-37.3219	-17.0583	-42.9623	-10.9589	-14.0086	-40.1421	-86.8074	-49.4274													-14.2127	-28.7983	-78.4883	-39.3966													-78.9516	-211.81	-78.4883	-89.6053
E03	0593	NPPB	Chloride channel blocker	912	122	-40.0615	-10.1676	-10.8702	-57.8085	-13.9424	2.67325	-8.92634	0.212839	1.44305	-11.4344	-33.988	-25.4659													1.23895	-0.0905321	-25.6689	-15.4351													6.88235	-0.665858	-25.6689	-35.1062
E04	0597	Naftopidil hydrochloride	α1 antagonist	912	123	-18.8308	-4.38378	-3.46635	-59.5532	-12.8922	0.740088	-7.73073	-1.80522	-0.532568	-10.3115	-31.9685	-11.1486													-0.736665	1.03235	-23.6494	-1.11779													-4.09216	7.59288	-23.6494	-2.54234
E05	0599	Naloxone hydrochloride	Broad spectrum opioid antagonist	912	124	-9.01538	3.25946	-4.66827	-2.3617	-9.81278	0.832851	-3.50294	-0.375997	0.228427	-6.65786	0.448879	-6.84183													0.0243297	4.68596	8.76797	3.18894													0.135152	34.465	8.76797	7.25306
E06	0600	Nimodipine	Ca2+ channel blocker (L-type)	912	125	-17.5385	-2.76216	-4.38942	-37.5106	-5.97252	1.45979	1.39683	0.729277	1.09453	-2.28784	-20.1364	-10.9639													0.890434	9.05598	-11.8173	-0.933173													4.94635	66.6062	-11.8173	-2.12245
E07	0601	Nitrendipine	Ca2+ channel blocker (L-type)	912	126	-32.9538	-6.98919	-13.0817	-67.383	-15.6668	2.30073	-4.02499	-0.681024	0.809855	-9.84589	-37.1861	-23.0178													0.605758	1.49793	-28.867	-12.987													3.36498	11.0172	-28.867	-29.5382
E08	0602	7-Nitroindazole	Non-selective NOS inhibitor	912	127	-10.4	2.94595	-2.66827	16.3191	-14.1645	2.70044	3.97802	0.660521	1.68048	-5.09326	9.63255	-6.53413													1.47638	6.25056	17.9516	3.49663													8.2013	45.9725	17.9516	7.95289
E09	0604	Nicergoline	α antagonist	912	128	-19.4769	-3.56216	-0.677885	23.8936	-12.7459	0.303671	-2.51197	-0.559809	-0.128069	-7.62896	10.1657	-10.0774													-0.332166	3.71487	18.4848	-0.0466346													-1.84518	27.3226	18.4848	-0.106068
E10	2239	GW 583340 dihydrochloride	Potent dual EGFR/ErbB2 inhibitor; orally active	912	129	-157.6	-51.3351	-47.2548	-231.043	-46.3401	-15.7544	-48.4125	-14.1997	-14.977	-47.3763	-141.189	-102.427													-15.1811	-36.0325	-132.87	-92.3966													-84.3309	-265.017	-132.87	-210.151
E11	0609	(±)-Palmitoylcarnitine chloride	Protein kinase C inhibitor	912	130	-182.154	-60.1459	-60.2452	-262.234	-47.9854	-23.8285	-48.112	-17.2265	-20.5275	-48.0487	-161.19	-121.2													-20.7316	-36.7049	-152.871	-111.169													-115.164	-269.962	-152.871	-252.847
F02	0610	Parthenolide	5-HT release inhibitor	912	131	-30.4308	-8.6	-9.86058	-34.4043	-7.177	2.44833	-9.10637	2.07165	2.25999	-8.14168	-21.5021	-20.1457													2.05589	3.20214	-13.183	-10.1149													11.4205	23.5515	-13.183	-23.0058
F03	0620	4-PPBP maleate	Specific σ ligand, NMDA antagonist	912	132	-96.2769	-36.9676	-34.7067	-163.468	-48.0568	-19.555	-55.8696	-15.6378	-17.5964	-51.9632	-100.218	-65.4918													-17.8005	-40.6194	-91.8987	-55.4611													-98.8815	-298.753	-91.8987	-126.143
F04	0623	Prazosin hydrochloride	α1 and α2B antagonist. MT3 antagonist	912	133	-84	-29.6811	-31.351	-137.851	-24.9597	-4.75263	-21.7197	-4.92728	-4.83996	-23.3397	-83.7661	-57.6755													-5.04405	-11.9959	-75.447	-47.6447													-28.0197	-88.229	-75.447	-108.365
F05	0624	Propranolol hydrochloride	β antagonist	912	134	-4.27692	2.17838	-4.5625	-12.5745	-11.6677	0.533207	-5.15661	-0.173673	0.179767	-8.41214	-5.19804	-4.41971													-0.0243297	2.93168	3.12105	5.61106													-0.135152	21.5623	3.12105	12.762
F06	0627	2-PMDQ	Potent, selective α1 antagonist	912	135	-10.4615	-0.254054	-1.86058	-23.6383	-8.27708	1.30216	-6.42732	0.310997	0.806579	-7.3522	-11.9462	-6.16106													0.602482	3.99162	-3.62708	3.86971													3.34678	29.3582	-3.62708	8.80143
F07	0629	Quipazine dimaleate	5-HT3 agonist	912	136	-17.0154	0.935135	-1.36058	-7.97872	-15.401	-0.558884	-8.33992	-1.40561	-0.982245	-11.8705	-3.52179	-9.18798													-1.18634	-0.52664	4.7973	0.842788													-6.59012	-3.8734	4.7973	1.91687
F08	0630	Rosmarinic acid	Anti-inflammatory, cytostatic and anti-viral	912	137	-16.5846	0.318919	-6.94712	-16.4468	-9.14317	2.18829	-7.66859	-0.590526	0.798884	-8.40588	-8.06394	-11.7659													0.594787	2.93795	0.255147	-1.7351													3.30404	21.6084	0.255147	-3.94637
F09	0631	Spiroxatrine	Potent α2C antagonist	912	138	-10.6154	-3.14054	0.456731	-3.59574	-12.12	2.43814	-11.2031	-0.113254	1.16244	-11.6615	-3.36814	-5.07933													0.958345	-0.317684	4.95095	4.95144													5.3236	-2.33655	4.95095	11.2618
F10	2559	TPCA-1	Potent, selective inhibitor of IKK-2	912	139	-140.585	-45.8757	-46.4471	-202.404	-26.6311	-8.45131	-26.21	-6.97396	-7.71263	-26.4205	-124.14	-93.5159													-7.91673	-15.0767	-115.821	-83.4851													-43.9774	-110.888	-115.821	-189.882
F11	0636	Salsolinol-1-carboxylic acid	Endogenous amino acid	912	140	-12.9538	2.36216	-3.97596	-19.5106	-11.8178	2.01288	-8.4913	-0.61745	0.697715	-10.1546	-8.57424	-8.4649													0.493618	1.18927	-0.255147	1.56587													2.74204	8.74698	-0.255147	3.56147
G02	0640	MDL 72222	5-HT3 antagonist	912	141	-127.662	-46.3189	-43.851	-209.766	-51.1369	-20.2697	-59.8194	-18.2525	-19.2611	-55.4782	-128.042	-85.7562													-19.4652	-44.1343	-119.723	-75.7255													-108.129	-324.605	-119.723	-172.233
G03	0641	Tropanyl-3,5-dimethylbenzoate	5-HT3 antagonist	912	142	-149.846	-50.7514	-48.601	-203.255	-50.6249	-20.7598	-59.0957	-17.2332	-18.9965	-54.8603	-127.003	-99.2236													-19.2006	-43.5165	-118.684	-89.1928													-106.659	-320.061	-118.684	-202.864
G04	0644	Thioperamide	H3 antagonist and H4 inverse agonist	912	143	-10.2154	-2.49189	-4.86058	-29.2553	-13.8444	-0.819635	-7.93537	-1.52074	-1.17019	-10.8899	-15.8736	-7.53798													-1.37428	0.453953	-7.55451	2.49279													-7.63413	3.3388	-7.55451	5.6697
G05	0646	HTMT dimaleate	H1 / H2 agonist	912	144	-21.1077	-2.93514	-0.139423	-11.5106	-19.8962	-0.86331	-9.04723	-3.02416	-1.94374	-14.4717	-7.22289	-10.6236													-2.14783	-3.12791	1.0962	-0.592788													-11.9312	-23.0056	1.0962	-1.34826
G06	0649	(S)-Timolol maleate	β1 antagonist	912	145	0.738462	-2.71892	1.55288	4.82979	-10.7557	3.05807	-3.32265	-0.131053	1.46351	-7.03919	1.05543	1.14567													1.25941	4.30463	9.37453	11.1764													6.99601	31.6603	9.37453	25.4202
G07	0653	(±)-Vesamicol hydrochloride	Inhibits ACh transport	912	146	-19.3538	-2.6	-6.86058	-24.3191	-16.4859	-3.05962	-9.08138	-3.22194	-3.14078	-12.7836	-13.4596	-13.1072													-3.34488	-1.4398	-5.14048	-3.07644													-18.5808	-10.5897	-5.14048	-6.99719
G08	0658	FGIN-1-27	Potent, specific ligand for mitochondrial DBI receptor	912	147	-146.862	-46.8595	-41.8702	-191.553	-32.7588	-10.6135	-25.9965	-8.53014	-9.57183	-29.3777	-119.206	-94.3659													-9.77592	-18.0338	-110.887	-84.3351													-54.3052	-132.638	-110.887	-191.815
G09	0659	FGIN-1-43	Potent, specific ligand for mitochondrial DBI receptor	912	148	-135.262	-44.2541	-41.4471	-172.191	-39.4574	-13.8514	-41.689	-9.41514	-11.6333	-40.5732	-108.223	-88.3543													-11.8374	-29.2294	-99.9037	-78.3236													-65.7565	-214.98	-99.9037	-178.142
G10	0660	Mepyramine maleate	Selective H1 inverse agonist	912	149	-2.24615	1.50811	0.370192	23.4681	-11.3887	1.95893	-1.98338	1.01188	1.48541	-6.68604	12.4881	-0.937981													1.28131	4.65778	20.8072	9.09279													7.11766	34.2577	20.8072	20.681
G11	2828	NU 7026	Selective DNA-PK inhibitor	912	150	-27.1692	-3.62703	-11.6106	-36.0213	-11.9295	1.79022	1.40547	0.390455	1.09034	-5.26201	-19.8242	-19.3899													0.886243	6.08182	-11.5051	-9.35913													4.92307	44.7314	-11.5051	-21.2868
H02	0662	trans-Triprolidine hydrochloride	Standard H1 antagonist, highly potent	912	151	21.1692	3.55135	8.74519	30.4043	-17.273	-1.74126	-15.0752	-3.6216	-2.68143	-16.1741	16.9778	14.9572													-2.88553	-4.83027	25.2969	24.988													-16.0291	-35.5264	25.2969	56.8337
H03	0665	L-NAME hydrochloride	Non-selective NOS inhibitor	912	152	4.73846	-0.0702703	2.84135	9.6383	-14.1401	0.863352	-2.71294	-1.12521	-0.130931	-8.42653	4.78401	3.7899													-0.335028	2.9173	13.1031	13.8207													-1.86108	21.4565	13.1031	31.4343
H04	0668	Amthamine dihydrobromide	Highly selective standard H2 agonist	912	153	-10.9846	3.61622	0.620192	13.3404	-11.4555	2.15893	-1.06359	-1.23036	0.464285	-6.25954	8.47832	-5.18221													0.260188	5.08429	16.7974	4.84856													1.44534	37.3946	16.7974	11.0278
H05	0670	PK 11195	Antagonist at peripheral benzodiazepine receptors	912	154	-13.6923	-3.11892	-3.86058	-15.0426	-14.3682	2.24544	-14.2801	0.204052	1.22474	-14.3242	-9.08074	-8.77644													1.02065	-2.98034	-0.761645	1.25433													5.66969	-21.9202	-0.761645	2.85289
H06	0671	AH 6809	EP1 and EP2 receptor antagonist	912	155	-18.8	-10.2973	-4.54327	-30.7021	-12.19	2.22417	0.0163548	-0.554139	0.835014	-6.08684	-20.4997	-11.6716													0.630917	5.25698	-12.1806	-1.64087													3.50474	38.6648	-12.1806	-3.73205
H07	0675	NPC 15199	Increases intracellular Ca2+ levels	912	156	-9.84615	-0.675676	-0.716346	5.21277	-10.3232	1.33539	-1.52192	0.606598	0.970993	-5.92257	2.26855	-5.28125													0.766896	5.42126	10.5876	4.74952													4.2601	39.873	10.5876	10.8025
H08	0678	(+)-AJ 76 hydrochloride	Antagonist; preferential action at D2-like autoreceptors	912	157	-2.61538	-4.44865	2.98558	-10.9149	-19.9828	-2.94856	-16.0844	-2.56157	-2.75507	-18.0336	-7.68177	0.185096													-2.95917	-6.68977	0.63732	10.2159													-16.4381	-49.2028	0.63732	23.2354
H09	0680	2-Phenylmelatonin	Potent melatonin agonist	912	158	-6.92308	0.254054	-2.82212	-2.91489	-12.8058	0.145836	-8.98299	-0.176489	-0.0153267	-10.8944	-1.33042	-4.8726													-0.219424	0.449406	6.98867	5.15817													-1.2189	3.30535	6.98867	11.732
H10	0681	L-690,330	Inositol monophosphatase inhibitor	912	159	-3.32308	-4.23243	-1.36058	-6.3617	-9.78263	2.05106	-14.4893	-1.84007	0.105494	-12.136	-5.29707	-2.34183													-0.0986026	-0.792159	3.02202	7.68894													-0.547736	-5.82628	3.02202	17.488
H11	0685	Diltiazem hydrochloride	Ca2+ channel blocker (L-type)	912	160	-8.95385	-4.70811	-11.0144	-20.5745	-10.7903	0.270736	-3.35981	0.531045	0.400891	-7.07507	-12.6413	-9.98413													0.196794	4.26875	-4.3222	0.0466346													1.09319	31.3964	-4.3222	0.106068
A02	0691	Dipyridamole	Adenosine transport inhibitor	913	161	-11.1098	-7.77637	-7.22383	-11.3528	-22.7533	-10.4532	-22.3869	-12.6502	-11.5517	-22.5701	-9.56457	-9.16679	-1.55497	-7.21077	-2.26888	-2.80685	5.01439	0.579597	5.52021	4.46775	-48.0195	-41.5269	-42.6646	-56.3438	-9.99674	-15.3593	-7.29569	-6.35994	53.0338	42.1065	48.1848	60.8115					2.56428	11.227	3.7054	5.09247	-25.6344	-172.439	-27.0334	-32.3878
A03	0692	Ipratropium bromide	Muscarinic antagonist	913	162	-0.743902	-1.47257	0.963899	-2.78834	-6.90617	1.77724	-7.86986	-4.24143	-1.23209	-7.38802	-2.13046	0.109998													0.322882	-0.177243	0.138419	2.91685													0.827959	-1.98989	0.512896	14.8539
A04	0694	Pilocarpine hydrochloride	Muscarinic agonist	913	163	-4.59756	-1.36287	-1.0722	3.7454	-8.56168	1.96583	-7.25221	-0.569687	0.69807	-7.90695	1.19126	-2.83488													2.25304	-0.696173	3.46014	-0.0280334													5.77744	-7.8159	12.8212	-0.142759
A05	0695	Retinoic acid	Endogenous retinoic acid receptor agonist.	913	164	-9.03659	-0.35865	0.776173	0.125767	-11.8963	0.333543	-6.37049	-3.19031	-1.42838	-9.13338	-0.116441	-4.13021													0.126592	-1.9226	2.15244	-1.32336													0.324616	-21.585	7.97563	-6.73915
A06	0699	BRL 52537 hydrochloride	Potent and selective κ agonist	913	165	-2.4878	-3.58228	-0.162455	-1.06442	-9.83374	-2.44016	-5.38788	-3.54074	-2.99045	-7.61081	-2.32335	-1.32513													-1.43548	-0.400035	-0.0544705	1.48172													-3.68096	-4.49118	-0.201835	7.5456
A07	0701	3'-Fluorobenzylspiperone maleate	D2-like receptor ligand	913	166	-68.622	-47.5738	-43.7292	-37.7025	-40.6411	-45.8264	-42.4127	-50.0486	-47.9375	-41.5269	-42.6381	-56.1756													-46.3825	-34.3161	-40.3693	-53.3687													-118.938	-385.265	-149.584	-271.779
A08	0702	BTCP maleate	Potent dopamine uptake inhibitor	913	167	-9.43902	-11.1857	-8.48736	-5.32209	-25.8754	-18.748	-23.1525	-14.237	-16.4925	-24.5139	-8.25387	-8.96319													-14.9375	-17.3031	-5.98499	-6.15635													-38.304	-194.262	-22.1768	-31.351
A09	0703	Anpirtoline hydrochloride	Highly potent 5-HT1B agonist. Also 5-HT3 antagonist	913	168	2.65854	-1.81857	1.91697	0.254601	-5.04592	0.0498425	-7.51469	-3.17439	-1.56227	-6.2803	-0.781982	2.28775													-0.00729856	0.930468	1.4869	5.0946													-0.0187156	10.4463	5.50954	25.9441
A10	0705	L-701,252	NMDA antagonist, acts glycine site	913	169	-4.78049	0.0548523	1.55596	-2.61656	-4.08003	4.5278	-0.0884526	0.59435	2.56107	-2.08424	-1.28086	-1.61227													4.11605	5.12653	0.988021	1.19458													10.5547	57.5553	3.66101	6.08337
A11	0706	7-Hydroxy-DPAT hydrobromide	Dopamine agonist (D3 ≥ D2 < > D4)	913	170	-0.097561	-0.746835	3.06498	-1.96626	-8.89817	-1.18197	-4.99716	-2.17121	-1.67659	-6.94767	-1.35655	1.48371													-0.121617	0.263107	0.912331	4.29056													-0.311859	2.95389	3.38055	21.8495
B02	0713	Cyclothiazide	AMPA selective desensitization inhibitor	913	171	-0.146341	-0.375527	-2.79061	1.18098	-9.15708	-2.12244	-8.8248	1.41899	-0.351723	-8.99094	0.402727	-1.46848													1.20325	-1.78017	2.6716	1.33837													3.08547	-19.9859	9.89936	6.81561
B03	0719	7-Hydroxy-PIPAT maleate	D3 agonist (D3 > D2)	913	172	-3.70732	0.50211	1.55596	-0.788344	-9.97183	3.52244	-5.13905	1.65403	2.58823	-7.55544	-0.143117	-1.07568													4.14321	-0.344667	2.12576	1.73117													10.6243	-3.86956	7.87679	8.81591
B04	0723	Tetrindole mesylate	MAO-A inhibitor	913	173	-68.439	-46.8987	-43.4043	-37.4632	-38.3172	-41.547	-41.5798	-52.1752	-46.8611	-39.9485	-42.181	-55.9217													-45.3062	-32.7377	-39.9121	-53.1148													-116.178	-367.545	-147.89	-270.485
B05	0724	Pirlindole mesylate	MAO-A inhibitor	913	174	-19.7439	-8.62025	-10.1552	-8.05828	-18.7109	-8.53197	-17.1047	-12.8175	-10.6747	-17.9078	-8.33927	-14.9496													-9.11977	-10.6971	-6.07039	-12.1427													-23.3856	-120.095	-22.4932	-61.8364
B06	0725	BU 224 hydrochloride	Potent, selective I2 ligand. Putative antagonist	913	175	-6	-1.19409	-2.74729	2.19325	-8.1252	-1.76732	-4.51525	-1.82713	-1.79723	-6.32023	0.499579	-4.37365													-0.242251	0.890544	2.76846	-1.5668													-0.6212	9.9981	10.2582	-7.97887
B07	0726	BU 239 hydrochloride	Potent, highly selective I2 ligand	913	176	-6.2561	-2.27426	-2.86282	-2.29141	-6.30703	4.2863	-6.50775	0.605761	2.44603	-6.40739	-2.28284	-4.55946													4.001	0.803384	-0.013959	-1.75261													10.2597	9.01955	-0.0517236	-8.9251
B08	0727	Pyrrolidinedithiocarbamate ammonium	Inhibits NF-κB, prevents increase in NOS mRNA	913	177	-17.122	-16.865	-10.6029	-13.089	-7.91031	-5.00055	-7.26312	-5.94281	-5.47168	-7.58672	-14.977	-13.8624													-3.9167	-0.375945	-12.7081	-11.0556													-10.0435	-4.22071	-47.0885	-56.3001
B09	0728	RS 23597-190 hydrochloride	5-HT4 antagonist	913	178	-1.53659	-2.72152	1.05054	-0.659509	-8.74156	-1.0685	-7.03854	-4.6538	-2.86115	-7.89005	-1.69051	-0.243022													-1.30618	-0.67928	0.578363	2.56383													-3.3494	-7.62624	2.14307	13.0562
B10	0729	Imetit dihydrobromide	Standard H3 and H4 agonist (H3 > H4)	913	179	-2.93902	0.544304	-0.783394	-2.91718	-7.52901	1.63268	-8.03062	1.10969	1.37119	-7.77982	-1.18644	-1.86121													2.92616	-0.569045	1.08244	0.945639													7.50349	-6.38864	4.01087	4.81564
B11	0730	4-Phenyl-1,2,3,4-tetrahydroisoquinoline hydrochloride	DA release inhibitor	913	180	-4.64634	-2.83966	-0.386282	-2.32822	-8.22245	-2.90685	-10.561	-5.39902	-4.15294	-9.39174	-2.58394	-2.51631													-2.59796	-2.18097	-0.315064	0.290537													-6.6619	-24.4857	-1.16744	1.47955
C02	0731	Sulfisoxazole	Endothelin ETA antagonist	913	181	-3.90244	-4.01266	-0.0902527	0.696319	-8.09322	4.60748	-5.63535	-2.39594	1.10577	-6.86428	-1.65817	-1.99635													2.66074	0.346488	0.610708	0.810502													6.82289	3.89001	2.26291	4.12746
C03	0735	3-Bromo-7-nitroindazole	Selective nNOS inhibitor	913	182	-3.52439	-2.66245	-1.51986	-0.0828221	-5.22739	3.05039	-3.20309	3.95311	3.50175	-4.21524	-1.37263	-2.52212													5.05673	2.99553	0.896243	0.284725													12.9669	33.6307	3.32094	1.44995
C04	0736	2-[1-(4-Piperonyl)piperazinyl]benzothiazole	5-HT4 agonist. Also 5-HT3 antagonist	913	183	-2.85366	-4.65401	-2.70397	0.144172	-8.65065	5.3748	-1.74973	4.65398	5.01439	-5.20019	-2.25492	-2.77881													6.56937	2.01058	0.013959	0.0280334													16.8457	22.5727	0.0517236	0.142759
C05	0737	2-Iodomelatonin	High affinity melatonin agonist	913	184	-5.0122	-1.4557	-1	3.9908	-6.54951	3.4563	-2.63433	2.26876	2.86253	-4.59192	1.26755	-3.0061													4.41751	2.61885	3.53643	-0.199249													11.3277	29.4018	13.1039	-1.01467
C06	0740	Naltrindole hydrochloride	δ selective non-peptide antagonist	913	185	-4.5	-3.23629	-2.93502	1.06442	-6.12441	1.03496	-4.66161	1.54599	1.29048	-5.39301	-1.08593	-3.71751													2.84545	1.81776	1.18294	-0.910661													7.29653	20.4079	4.38327	-4.63751
C07	0741	GF 109203X	Protein kinase C inhibitor	913	186	-40.7317	-26.2658	-21.6209	-18.4632	-25.345	-12.7102	-14.0506	-14.3377	-13.524	-19.6978	-22.3645	-31.1763													-11.969	-12.487	-20.0956	-28.3695													-30.6918	-140.191	-74.4623	-144.471
C08	0742	L-689,560	Very potent NMDA antagonist	913	187	-2.91463	-1.14346	-0.65343	-2.78834	-5.20844	1.2978	-2.24595	0.208301	0.753048	-3.7272	-1.9659	-1.78403													2.30802	3.48357	0.302976	1.02282													5.91842	39.1099	1.12264	5.20866
C09	0743	DPPE fumarate	Inhibitor of histamine binding at the intracellular binding site	913	188	-58.3659	-39.4135	-36.278	-30.9601	-37.699	-41.4832	-38.3347	-50.1844	-45.8338	-38.0169	-35.1868	-47.3219													-44.2788	-30.8061	-32.9179	-44.5151													-113.543	-345.858	-121.974	-226.691
C10	0744	Ceramide	Ser/Thr protein phosphatase activator	913	189	-68.5488	-47.5485	-43.7942	-37.7393	-27.5432	-40.577	-40.3642	-55.4619	-48.0195	-33.9537	-42.6439	-56.1715													-46.4645	-26.7429	-40.375	-53.3647													-119.148	-300.242	-149.605	-271.758
C11	0748	4-IBP	σ ligand, σ1 > σ2	913	190	-16.0122	-8.0211	-7.0361	-8.19325	-15.8685	-6.88362	-10.0136	-12.5279	-9.70576	-12.9411	-8.10717	-11.5241													-8.15079	-5.73031	-5.8383	-8.7173													-20.9009	-64.334	-21.6332	-44.3926
D02	0750	PG-9 maleate	Presynaptic cholinergic modulator	913	191	-38.6829	-28.7468	-31.9747	-21.9785	-38.1339	-34.8737	-38.9716	-45.6529	-40.2633	-38.5527	-25.3627	-35.3288													-38.7083	-31.342	-23.0938	-32.522													-99.259	-351.875	-85.5717	-165.617
D03	0751	SM-21 maleate	Presynaptic cholinergic modulator	913	192	-59.9512	-42.9578	-37.8881	-31.1442	-39.6502	-41.178	-41.083	-48.7675	-44.9728	-40.3666	-37.051	-48.9197													-43.4178	-33.1558	-34.7821	-46.1128													-111.335	-372.239	-128.882	-234.828
D04	0752	Clobenpropit dihydrobromide	Highly potent H3 antagonist and H4 partial agonist	913	193	-8.62195	-10.9747	-6.82671	-3.40184	-16.925	-4.34701	-16.9126	0.380573	-1.98322	-16.9188	-7.18826	-7.72433													-0.428243	-9.70803	-4.91938	-4.91748													-1.09813	-108.992	-18.2283	-25.0421
D05	0754	N-Benzylnaltrindole hydrochloride	δ2 selective non-peptide antagonist	913	194	-68.7561	-47.5654	-43.9314	-37.7638	-26.2334	-33.7125	-42.4127	-42.3153	-38.0139	-34.3231	-42.6646	-56.3438													-36.4589	-27.1123	-40.3957	-53.5369													-93.4909	-304.388	-149.682	-272.635
D06	0757	Vinpocetine	Na+ channel blocker	913	195	-5.46341	-0.0970464	-8.53069	1.09509	-21.5464	-10.8975	-19.2938	-8.58542	-9.74145	-20.4201	0.499023	-6.99705													-8.18648	-13.2093	2.7679	-4.1902													-20.9924	-148.3	10.2562	-21.3385
D07	0760	AM580	Retinoic acid analog; RARα agonist	913	196	-7.76829	-11.7511	-11.9097	-10.8497	-5.88827	2.93071	-5.63012	1.63019	2.28045	-5.75919	-11.3004	-9.83902													3.83543	1.45158	-9.0315	-7.03217													9.8351	16.2968	-33.4653	-35.8111
D08	0761	TTNPB	Retinoic acid analog; RAR agonist	913	197	-48.1463	-36.097	-31.2599	-26.7331	-22.0684	-8.06323	-18.302	-15.7964	-11.9298	-20.1852	-31.4151	-39.7031													-10.3748	-12.9744	-29.1462	-36.8963													-26.604	-145.663	-107.998	-187.893
D09	0763	N-[2-(Piperidinylamino)ethyl]-4-iodobenzamide	σ1 selective ligand	913	198	0.158537	-3.42194	-2.19134	-3.21166	-10.4298	-4.20402	-9.22712	-7.35182	-5.77792	-9.82845	-3.3168	-1.0164													-4.22294	-2.61768	-1.04792	1.79045													-10.8288	-29.3885	-3.88296	9.1178
D10	0764	SNC 80	Highly selective non-peptide δ agonist	913	199	-9.60976	-3.50633	-4.29964	-5.72086	-16.4701	-7.56953	-10.5505	-11.6307	-9.60014	-13.5103	-4.61359	-6.9547													-8.04516	-6.2995	-2.34472	-4.14785													-20.63	-70.7242	-8.68811	-21.1228
D11	0767	Bifemelane hydrochloride	MAO-A and MAO-B inhibitor	913	200	-44.4024	-21.481	-28.0758	-26.954	-36.0712	-24.9998	-34.0253	-38.0346	-31.5172	-35.0483	-24.2175	-36.2391													-29.9623	-27.8375	-21.9486	-33.4323													-76.8316	-312.53	-81.3284	-170.253
E02	0768	Riluzole hydrochloride	Glutamate release inhibitor/GABA uptake inhibitor	913	201	-44.7195	-32.6624	-33.7076	-25.2546	-11.5487	-8.20457	-12.9193	-8.05453	-8.12955	-12.234	-28.9585	-39.2135													-6.57457	-5.02323	-26.6896	-36.4067													-16.859	-56.3955	-98.8957	-185.4
E03	0773	Memantine hydrochloride	NMDA antagonist; acts at ion channel site	913	202	6.17073	5.54852	0.509025	1.59202	-10.2629	-2.77961	-4.49684	-2.51327	-2.64644	-7.37985	3.57027	3.33988													-1.09147	-0.169079	5.83915	6.14673													-2.79882	-1.89824	21.6364	31.302
E04	0775	(+)-UH 232 maleate	D2-like autoreceptor antagonist. D3 partial agonist.	913	203	-2.68293	12.4177	2.55957	-1.3773	-11.3635	-2.52535	-7.91352	-9.85188	-6.18862	-9.63849	5.52021	-0.06168													-4.63364	-2.42772	7.78909	2.74517													-11.882	-27.2559	28.8617	13.9797
E05	0778	ICI-199,441 hydrochloride	Potent κ agonist	913	204	-43	-23.2194	-38.5812	-32.4141	-29.5137	-15.8302	-33.0257	-29.0791	-22.4546	-31.2697	-27.8168	-40.7906													-20.8996	-24.059	-25.5479	-37.9838													-53.5925	-270.109	-94.6651	-193.431
E06	0779	Iodophenpropit dihydrobromide	Potent, selective H3 antagonist	913	205	-54.5854	-30.9409	-36.5451	-32.8865	-35.7644	-32.6831	-39.0635	-46.1674	-39.4253	-37.4139	-31.9137	-45.5652													-37.8703	-30.2032	-29.6448	-42.7584													-97.1101	-339.09	-109.846	-217.746
E07	0780	NCS-382	Antagonist of γ-hydroxybutyric acid	913	206	-0.878049	3.40506	-3.20939	-3.15644	-8.6111	1.48535	-2.54603	-1.93756	-0.226103	-5.57856	0.124311	-2.04372													1.32887	1.63221	2.39319	0.763131													3.4076	18.3247	8.86771	3.88622
E08	0781	L-694,247	5-HT1D agonist	913	207	-0.987805	-1.73418	-2.45848	-3.19325	-8.32612	-0.251417	-2.94986	3.0289	1.38874	-5.63799	-2.46371	-1.72314													2.94371	1.57278	-0.194837	1.0837													7.54851	17.6576	-0.721949	5.51873
E09	0782	2-CMDO	D2-like antagonist. Displays some D4 selectivity	913	208	-27.9634	-22.1308	-23.3466	-27.0828	-32.7276	-25.8227	-32.9284	-41.8791	-33.8509	-32.828	-24.6068	-25.655													-32.2959	-25.6172	-22.3379	-22.8481													-82.8158	-287.603	-82.7709	-116.353
E10	0783	N-MPPP Hydrochloride	Selective κ agonist	913	209	-6.28049	1.23629	-2.41516	-3.87423	-6.71505	0.811811	-4.69921	-0.139833	0.335989	-5.70713	-1.31897	-4.34783													1.89096	1.50364	0.949904	-1.54098													4.84896	16.8813	3.51977	-7.84737
E11	0784	Ketotifen fumarate	H1 antagonist	913	210	1.14634	-0.924051	1.01444	-2.41411	-15.0755	-4.36701	-9.669	-11.722	-8.04452	-12.3722	-1.66908	1.08039													-6.48955	-5.16146	0.599797	3.88724													-16.641	-57.9475	2.22249	19.7956
F02	0785	SB 203186 hydrochloride	5-HT4 antagonist	913	211	4.43902	3.75105	2.92058	2.67178	-19.1507	-13.4207	-16.0994	-14.8606	-14.1406	-17.625	3.21142	3.6798													-12.5857	-10.4142	5.48029	6.48665													-32.2732	-116.92	20.3067	33.033
F03	0786	MCI-186	Anti-ischemic and antioxidant	913	212	-2.32927	0.873418	-2.76173	2.43865	-6.08861	2.87126	-3.42866	0.735701	1.80348	-4.75863	1.65603	-2.5455													3.35846	2.45214	3.92491	0.261348													8.61202	27.5301	14.5434	1.3309
F04	0787	Aminoguanidine hydrochloride	Irreversible iNOS inhibitor	913	213	-3.65854	-1.9789	-3.52708	1.19325	-6.2061	0.952362	-4.48827	-0.017623	0.46737	-5.34719	-0.392826	-3.59281													2.02234	1.86359	1.87605	-0.785958													5.18586	20.9224	6.95152	-4.00246
F05	0788	3-Aminobenzamide	PARP inhibitor	913	214	-1.12195	1.93671	-0.220217	-2.43252	-6.49714	1.62669	-5.17687	0.717664	1.17218	-5.837	-0.247903	-0.671084													2.72715	1.37377	2.02097	2.13576													6.99318	15.4233	7.48851	10.8763
F06	0790	Rilmenidine hemifumarate	α2 agonist. Also I1 ligand	913	215	-2.93902	-3.5654	0.98556	-2.53067	-7.06228	0.194488	-6.11278	-1.52666	-0.666088	-6.58753	-3.04804	-0.976732													0.888887	0.623243	-0.779161	1.83012													2.27935	6.99711	-2.8871	9.3198
F07	0791	Antazoline hydrochloride	Imidazoline ligand	913	216	-4.80488	-1.52321	-1.6787	-4.6411	-8.01866	-2.28819	-6.06473	-3.03129	-2.65974	-7.04169	-3.08216	-3.24179													-1.10476	0.169079	-0.813278	-0.434941													-2.83292	1.89824	-3.01352	-2.21492
F08	0792	Efaroxan hydrochloride	α2 antagonist and I1, I3 ligand	913	217	-3.84146	-2.51055	1.54874	-3.08896	-5.69002	3.28323	-5.27714	1.4547	2.36896	-5.48358	-2.79975	-1.14636													3.92394	1.72719	-0.530875	1.66048													10.0621	19.3911	-1.9671	8.45596
F09	0793	Idazoxan hydrochloride	α2 antagonist. Also I2 ligand	913	218	-37.0244	-22.7215	-23.3032	-21.3589	-13.5334	-2.23567	-11.093	-11.5599	-6.89778	-12.3132	-22.0402	-30.1638													-5.3428	-5.10241	-19.7713	-27.357													-13.7004	-57.2845	-73.2606	-139.314
F10	0800	7-NINA	Non-selective NOS inhibitor. Sodium salt of 7-nitroindazole (Cat. No. 0602)	913	219	-8.32927	-5.51477	-4.50181	-4.00307	-1.87689	3.00008	2.54686	2.37588	2.68798	0.334987	-4.75892	-6.41554													4.24295	7.54576	-2.49004	-3.60869													10.8801	84.7159	-9.22659	-18.3771
F11	0805	(S)-3,5-DHPG	Selective group I mGlu agonist. Active enantiomer of 3,5-DHPG (Cat. No. 0342)	913	220	-4.73171	-0.890295	0.638989	-2.62883	-6.2875	2.39205	-4.08065	0.132471	1.26226	-5.18408	-1.75956	-2.04636													2.81723	2.0267	0.509312	0.760489													7.22418	22.7536	1.88721	3.87276
G02	0807	THIP hydrochloride	GABAA agonist	913	221	0.768293	5.40506	-0.472924	0.0276074	-6.60404	-0.172126	-5.24971	-1.87581	-1.02397	-5.92687	2.71634	0.147684													0.531006	1.2839	4.98521	2.95453													1.36165	14.4143	18.4722	15.0459
G03	0821	ICI-118,551 hydrochloride	Very selective β2 antagonist	913	222	-7.10976	-2.62025	-0.826715	-0.996933	-12.381	-5.49031	-10.2619	-5.96728	-5.7288	-11.3214	-1.80859	-3.96824													-4.17383	-4.11067	0.460284	-1.16139													-10.7029	-46.1503	1.70554	-5.91433
G04	0825	Clofibric acid	PPAR agonist	913	223	0.646341	-3.3038	-0.595668	0.714724	-3.18013	3.51724	-2.29931	1.79971	2.65847	-2.73972	-1.29454	0.0253368													4.21345	4.47105	0.974341	2.83218													10.8045	50.1963	3.61032	14.4228
G05	0826	Tiotidine	Potent, selective H2 antagonist	913	224	-6.67073	-1.50633	-1.85921	-2.29755	-2.55801	4.0285	-4.19752	-0.942668	1.54292	-3.37777	-1.90194	-4.26497													3.09789	3.83301	0.36694	-1.45812													7.94386	43.033	1.35966	-7.42543
G06	0829	Pronethalol hydrochloride	β antagonist	913	225	-2.84146	-4.50211	-2.01083	-4.97239	-1.83892	2.4089	-0.454845	-2.72576	-0.158433	-1.14688	-4.73725	-2.42615													1.39654	6.06389	-2.46837	0.380701													3.58112	68.079	-9.14631	1.93871
G07	0830	Primidone	Potentiates GABAA receptor function	913	226	-2.03659	-3.14346	-0.501805	-3.91104	-5.21392	0.146378	-1.87069	1.23614	0.691258	-3.54231	-3.52725	-1.2692													2.24623	3.66847	-1.25837	1.53765													5.75997	41.1857	-4.66278	7.83045
G08	0833	ICI-162,846	Potent H2 antagonist, active in vivo	913	227	-6.65854	-4.20675	-1.34657	-4.40184	-2.96121	3.60976	-0.300148	0.801592	2.20568	-1.63068	-4.3043	-4.00255													3.76065	5.58009	-2.03542	-1.19571													9.64336	62.6475	-7.54203	-6.08909
G09	0834	(S)-(-)-Propranolol hydrochloride	β antagonist. More active enantiomer of propranolol (Cat. No. 0624)	913	228	-2.18293	-1.10127	-2.3213	-2.81902	-0.323884	5.32118	1.48308	4.1783	4.74974	0.579597	-1.96014	-2.25211													6.30472	7.79037	0.308735	0.554735													16.1671	87.4621	1.14399	2.82497
G10	0835	(R)-(+)-Propranolol hydrochloride	β antagonist. Less active enantiomer of propranolol (Cat. No. 0624)	913	229	1.9878	3.18565	1.18051	-1.34663	-2.57465	4.94252	1.14579	3.39571	4.16912	-0.714429	0.919514	1.58416													5.72409	6.49634	3.18839	4.391													14.6782	72.9341	11.8143	22.361
G11	0836	ICI-185,282	Potent thromboxane receptor antagonist	913	230	-5.20732	-7.70042	-4.30686	-7.12577	-1.81825	1.78008	-2.16129	-2.83353	-0.526723	-1.98977	-7.41309	-4.75709													1.02825	5.221	-5.14422	-1.95024													2.63672	58.616	-19.0614	-9.93153
H02	0837	ICI 192,605	Potent thromboxane A2/TP receptor antagonist	913	231	-2.57317	-5.91139	-3.33935	-5.26074	-6.02766	0.949921	-1.93497	-0.00345097	0.473235	-3.98132	-5.58606	-2.95626													2.02821	3.22946	-3.31719	-0.149412													5.2009	36.257	-12.2915	-0.760877
H03	0839	DHBP dibromide	Ca2+ release inhibitor	913	232	-58.5122	-40.519	-36.9639	-32.4264	-26.1482	-24.47	-21.6713	-26.7103	-25.5902	-23.9097	-36.4727	-47.738													-24.0352	-16.699	-34.2038	-44.9312													-61.6329	-187.478	-126.739	-228.811
H04	0841	DTG	High affinity ligand (σ1 = σ2)	913	233	4.03659	5.50633	4.89892	0.358896	-7.34719	-3.08276	-5.51567	-6.33502	-4.70889	-6.43143	2.93261	4.46775													-3.15391	0.779343	5.20149	7.2746													-8.08752	8.74965	19.2736	37.0456
H05	0843	Oxotremorine sesquifumarate	Muscarinic agonist	913	234	2.41463	-2.31646	0.891697	-4.93558	-7.20571	-0.164409	-0.79001	-0.878342	-0.521376	-3.99786	-3.62602	1.65317													1.0336	3.21291	-1.35714	4.46001													2.65044	36.0712	-5.02875	22.7125
H06	0847	Statil	Aldose reductase inhibitor	913	235	-4.7439	0.738397	0.566787	-3.72086	-8.59813	-0.520236	-3.74882	-2.57512	-1.54768	-6.17347	-1.49123	-2.08856													0.00729856	1.0373	0.777646	0.71829													0.0187156	11.6457	2.88149	3.65787
H07	0855	MTPG	Group II/group III mGlu antagonist. More selective for group II than group III	913	236	0.439024	1.12658	0.783394	-3.5	-5.50351	2.40079	-2.54443	-3.4916	-0.545408	-4.02397	-1.18671	0.611209													1.00957	3.1868	1.08217	3.41806													2.58881	35.778	4.00986	17.4063
H08	0864	GR 46611	5-HT1D agonist	913	237	-1.4878	-2.24051	1.02888	-2.3589	-13.6055	-2.30283	-8.50222	-4.46376	-3.3833	-11.0539	-2.2997	-0.229462													-1.82832	-3.8431	-0.0308237	2.57739													-4.68834	-43.1462	-0.114214	13.1253
H09	0867	Aniracetam	Desensitization inhibitor (AMPA > kainate)	913	238	0.682927	1.42194	1.88809	-0.953988	-9.01452	-1.80063	-4.53905	-3.32862	-2.56463	-6.77678	0.233977	1.28551													-1.00965	0.433988	2.50285	4.09235													-2.58903	4.87236	9.27407	20.8402
H10	0868	L-732,138	Potent, selective NK1 antagonist	913	239	-5.29268	2.61181	1.69314	-1.51227	-3.14908	1.63709	-0.956911	-1.42231	0.10739	-2.053	0.549772	-1.79977													1.66236	5.15778	2.81865	1.00708													4.26277	57.9061	10.4442	5.12851
H11	0869	Felbamate	NMDA antagonist, acts glycine site	913	240	-2.92683	0.130802	3.44765	-1.65951	-5.40187	2.11268	-7.5563	-2.92021	-0.403768	-6.47908	-0.764354	0.260412													1.15121	0.731691	1.50452	3.06726													2.95202	8.21466	5.57486	15.6199
A02	0870	MDL 11,939	5-HT2A antagonist	914	241	-6.23214	-11.1721	-10.8571	-11.7116	-13.3407	-21.5327	-24.3903	-19.2262	-20.3795	-18.8655	-11.4419	-8.54464	-4.50657	-10.3913	-4.86508	-4.80089	2.88422	-4.74971	2.40492	-0.858929	-49.8645	-30.2526	-29.8114	-30.8042	-15.8729	-8.47424	-6.5768	-3.74375	52.7487	25.5028	32.2164	29.9452					2.57814	18.5363	5.54203	10.3416	-40.9226	-157.081	-36.4488	-38.7162
A03	0871	AMT hydrochloride	Potent, selective iNOS inhibitor	914	242	0.845238	1.78689	-3.1	-3.80465	-7.56156	-1.8314	-8.04606	0.344849	-0.743273	-7.80381	-1.00888	-1.12738													3.7633	2.58746	3.8562	3.67351													9.70232	47.9618	21.3711	37.9898
A04	0876	AM 92016 hydrochloride	KV channel blocker	914	243	-23.2024	-29.2623	-26.0643	-14.2512	-20.9578	-32.2998	-27.9721	-21.3608	-26.8303	-24.465	-21.7567	-24.6333													-22.3237	-14.0737	-16.8917	-19.8324													-57.5537	-260.874	-93.614	-205.098
A05	0877	Luzindole	Competitive melatonin MT1/MT2 antagonist	914	244	-2.77381	-10.2951	-3.12857	1.58605	-6.38631	-3.4127	-10.4889	2.00486	-0.703923	-8.43761	-4.35452	-2.95119													3.80265	1.95366	0.51056	1.8497													9.80377	36.2136	2.82954	19.1288
A06	0878	Oleamide	Potentiator at 5-HT2A/2C receptors. Also CB1 agonist	914	245	-2.40476	-1.41803	-4.61429	-0.246512	-7.23421	-7.27907	-11.9444	0.909034	-3.18502	-9.5893	-0.832272	-3.50952													1.32156	0.801968	4.03281	1.29137													3.40716	14.8655	22.3499	13.3548
A07	0879	Palmitoylethanolamide	Selective GPR55 agonist. FAAH and PAA substrate	914	246	-2.58929	1.38525	-4.36429	-1.57209	-6.92073	-3.54705	-10.473	2.05979	-0.743628	-8.69686	-0.0934236	-3.47679													3.76295	1.69441	4.77165	1.32411													9.7014	31.4081	26.4446	13.6933
A08	0880	ODQ	Selective inhibitor of NO-sensitive guanylyl cyclase	914	247	-2.0119	-1.63115	-5.95	-0.372093	-4.76121	-3.04249	-6.63664	2.69374	-0.174374	-5.69893	-1.00162	-3.98095													4.3322	4.69234	3.86346	0.81994													11.169	86.9785	21.4114	8.47946
A09	0881	Chlormethiazole hydrochloride	Potentiates GABAA receptor function	914	248	-1.20833	5.40984	-3.17857	-0.6	-5.46769	-4.40751	-9.33275	2.29384	-1.05684	-7.40022	2.40492	-2.19345													3.44974	2.99105	7.27	2.60744													8.89391	55.4429	40.2905	26.965
A10	0882	ZM 226600	KATP channel opener	914	249	-11.1607	-13.377	-15.2643	-7.38605	-11.84	-12.6733	-19.9499	-7.92434	-10.2988	-15.895	-10.3815	-13.2125													-5.79223	-5.50369	-5.51647	-8.41161													-14.9332	-102.018	-30.5724	-86.9892
A11	0883	BD 1063 dihydrochloride	Selective σ1 ligand, putative antagonist	914	250	-27.2202	-35.8852	-27.5214	-15.8372	-24.3651	-46.9288	-32.2738	-34.7413	-40.835	-28.3194	-25.8612	-27.3708													-36.3284	-17.9282	-20.9961	-22.5699													-93.6599	-332.321	-116.361	-233.408
B02	0884	Dihydrexidine hydrochloride	Selective D1-like agonist	914	251	-14.9881	-18.5738	-19.5071	-7.78605	-17.2148	-18.6328	-23.2911	-12.2433	-15.4381	-20.253	-13.1799	-17.2476													-10.9315	-9.8617	-8.31483	-12.4467													-28.1829	-182.799	-46.081	-128.719
B03	0885	Guanabenz acetate	α2 agonist. Also I2 selective ligand	914	252	-5.57143	-2.36066	-4.44286	0.72093	-7.18118	-2.25322	-8.96302	1.72484	-0.26419	-8.0721	-0.819863	-5.00714													4.24238	2.31917	4.04522	-0.20625													10.9375	42.9887	22.4187	-2.13295
B04	0888	Cirazoline hydrochloride	Selective α1 agonist	914	253	-2.59524	-1.61475	-5.38571	0.381395	-5.5861	1.20912	-8.71797	2.86618	2.03765	-7.15203	-0.616679	-3.99048													6.54423	3.23923	4.2484	0.810417													16.8719	60.0433	23.5447	8.38097
B05	0889	RS 45041-190 hydrochloride	High affinity I2 ligand. Highly selective	914	254	-0.892857	-3.40164	-2.32857	1.44186	-5.504	0.76458	-8.58922	1.81373	1.28915	-7.04661	-0.979889	-1.61071													5.79573	3.34466	3.88519	3.19018													14.9422	61.9975	21.5318	32.9914
B06	0890	Amiloride hydrochloride	Na+ channel blocker. Also I2 imidazoline ligand	914	255	-4.47024	-1.2541	-2.02857	-0.832558	-4.27874	-0.753757	-7.28264	2.0443	0.64527	-5.78069	-1.04333	-3.2494													5.15184	4.61058	3.82175	1.55149													13.2822	85.4629	21.1802	16.0448
B07	0891	Rauwolscine hydrochloride	α2 antagonist	914	256	-3.45833	-6.81967	-4.44286	0.725581	-5.20643	-6.74732	-7.88647	2.14231	-2.30251	-6.54645	-3.04705	-3.9506													2.20407	3.84482	1.81803	0.850298													5.6824	71.2685	10.0756	8.7934
B08	0892	Naltriben mesylate	Standard δ2 selective antagonist	914	257	-2.76786	-2.04918	-6.77143	0.353488	-5.36308	-5.83927	-16.1544	0.368203	-2.73553	-10.7587	-0.847846	-4.76964													1.77104	-0.367455	4.01723	0.03125													4.56599	-6.81125	22.2636	0.323174
B09	0894	(RS)-(±)-Sulpiride	Standard selective D2-like antagonist	914	258	-4.80952	1.40984	-3.42143	-1.43256	-4.33455	1.45707	-7.87513	-0.334767	0.56115	-6.10484	-0.011361	-4.11548													5.06772	4.28643	4.85372	0.685417													13.0653	79.4544	26.8994	7.08828
B10	0895	(S)-(-)-Sulpiride	Standard selective D2-like antagonist	914	259	-1.8631	-0.245902	-1.00714	1.11628	-3.72194	0.0513417	-5.77749	0.481855	0.266598	-4.74971	0.435189	-1.43512													4.77317	5.64155	5.30027	3.36577													12.3059	104.573	29.3742	34.8074
B11	0896	GR 135531	High affinity melatonin MT3 ligand	914	260	-2.19643	-2.48361	0.478571	-3.05581	-6.62618	-6.83989	-9.07524	0.653408	-3.09324	-7.85071	-2.76971	-0.858929													1.41333	2.54056	2.09537	3.94196													3.64377	47.0924	11.6126	40.7661
C02	0897	S-Isopropylisothiourea hydrobromide	iNOS inhibitor, acts arginine binding site	914	261	-1.10714	-4.36066	-6.42857	0.539535	-8.84326	-5.49857	-12.3516	-2.88501	-4.19179	-10.5974	-1.91056	-3.76786													0.314782	-0.206164	2.95452	1.03304													0.811554	-3.82152	16.374	10.6832
C03	0899	BNTX maleate	Standard δ1 selective antagonist	914	262	-30.8452	-39.9672	-30.4643	-19.1767	-24.0555	-51.7303	-31.0287	-40.0428	-45.8865	-27.5421	-29.572	-30.6548													-41.38	-17.1508	-24.7069	-25.8539													-106.683	-317.912	-136.926	-267.369
C04	0905	Rolipram	PDE4 inhibitor	914	263	-3.21429	-0.0327869	-3.51429	1.46977	-7.15692	-1.63971	-7.69906	0.876487	-0.381613	-7.42799	0.71849	-3.36429													4.12496	2.96328	5.58357	1.43661													10.6347	54.9281	30.9443	14.8568
C05	0906	Betaxolol hydrochloride	Selective β1 antagonist	914	264	-5.48214	-7.03279	-5.40714	-0.465116	-11.2831	-11.3175	-15.8266	-4.00953	-7.66353	-13.5549	-3.74895	-5.44464													-3.15696	-3.16363	1.11613	-0.64375													-8.13908	-58.6418	6.1856	-6.65738
C06	0907	L-701,324	NMDA antagonist, acts glycine site	914	265	-8.07143	-8.22131	-6.32143	-2.83721	-6.38218	1.61145	-6.91024	4.15699	2.88422	-6.64621	-5.52926	-7.19643													7.39079	3.74506	-0.664182	-2.39554													19.0545	69.4194	-3.68092	-24.7736
C07	0909	Tropicamide	Selective M4 muscarinic antagonist	914	266	-2.35714	-2.5082	-4.47143	-0.102326	-6.51384	-3.94374	-11.1825	-0.215925	-2.07983	-8.84819	-1.30526	-3.41429													2.42674	1.54307	3.55982	1.38661													6.25648	28.6028	19.7286	14.3397
C08	0911	Glibenclamide	K+ channel blocker (KATP)	914	267	-2.61905	-5.69672	-4	-0.739535	-5.99043	2.8424	-6.37612	1.20291	2.02266	-6.18327	-3.21813	-3.30952													6.52923	4.20799	1.64695	1.49137													16.8333	78.0005	9.12744	15.4231
C09	0912	RU 24969 hemisuccinate	5-HT1B/1A agonist	914	268	-8.34524	-10.3443	-6.82857	-2.54419	-7.87396	-3.40107	-11.3102	3.90462	0.251775	-9.59207	-6.44422	-7.5869													4.75835	0.799199	-1.57915	-2.78601													12.2677	14.8142	-8.75167	-28.8117
C10	0914	(±)-Bisoprolol hemifumarate	β1 antagonist	914	269	-1.7381	-10.6803	-2.41429	-1.58605	-6.33046	-10.5152	-9.9068	-0.148015	-5.33161	-8.11863	-6.13319	-2.07619													-0.825037	2.27264	-1.26811	2.7247													-2.12706	42.1262	-7.02789	28.1777
C11	0915	Cilostamide	PDE3 inhibitor	914	270	-2.83929	-5.72131	-3.22143	-2.67907	-7.80399	-6.50716	-14.0619	-2.96019	-4.73367	-10.9329	-4.20019	-3.03036													-0.227098	-0.54166	0.664888	1.77054													-0.585492	-10.0403	3.68482	18.3101
D02	0916	Remoxipride hydrochloride	Selective D2-like antagonist	914	271	-2.28571	-1.53279	-3.79286	1.11163	-7.2591	-5.87308	-12.9491	-2.81829	-4.34568	-10.1041	-0.210579	-3.03929													0.16089	0.287161	4.6545	1.76161													0.414798	5.32289	25.7954	18.2178
D03	0917	3-CPMT	Dopamine uptake inhibitor	914	272	-31.006	-40.082	-30.3929	-19.2093	-22.8442	-55.2379	-31.563	-44.491	-49.8645	-27.2036	-29.6456	-30.6994													-45.3579	-16.8123	-24.7806	-25.8985													-116.939	-311.637	-137.334	-267.831
D04	0918	3 α-Bis-(4-fluorophenyl) methoxytropane hydrochloride	Potent dopamine uptake inhibitor	914	273	-30.4226	-39.5	-30.3429	-19.0651	-23.7807	-51.9251	-30.8643	-38.4799	-45.2025	-27.3225	-29.2826	-30.3827													-40.696	-16.9312	-24.4175	-25.5818													-104.92	-313.841	-135.322	-264.556
D05	0919	TRIM	nNOS/iNOS inhibitor	914	274	-3.95238	-5.34426	-3.34286	0.344186	-7.91363	-2.36574	-12.1845	-4.62071	-3.49323	-10.0491	-2.50004	-3.64762													1.01335	0.342215	2.36504	1.15327													2.61255	6.34338	13.1071	11.9267
D06	0922	SKF 38393 hydrobromide	Selective D1-like agonist	914	275	-3.73214	-6.22131	-2.95	-0.00465116	-8.32848	-0.64356	-8.11297	-1.16733	-0.905444	-8.22073	-3.11298	-3.34107													3.60113	2.17054	1.7521	1.45982													9.28422	40.2337	9.71017	15.0968
D07	0924	(+)-MK 801 maleate	Non-competitive NMDA antagonist, acts at ion channel site	914	276	-1.50595	-10.5738	-2.57857	-0.181395	-6.63481	-4.47755	-9.28633	-2.04237	-3.25996	-7.96057	-5.37758	-2.04226													1.24661	2.4307	-0.512505	2.75863													3.21395	45.0561	-2.84031	28.5286
D08	0925	SCH 23390 hydrochloride	Standard selective D1-like antagonist. Also 5-HT2C agonist	914	277	-3.70833	-1.09016	-3.22857	-0.581395	-5.88757	-3.44392	-9.54925	-2.89873	-3.17132	-7.71841	-0.83578	-3.46845													1.33525	2.67286	4.0293	1.33244													3.44246	49.5448	22.3305	13.7795
D09	0926	β-Funaltrexamine hydrochloride	Irreversible μ-selective antagonist	914	278	-6.8869	-5.05738	-4.97857	-1.10233	-7.86209	-3.95725	-11.6362	2.74882	-0.604211	-9.74913	-3.07985	-5.93274													3.90236	0.642137	1.78523	-1.13185													10.0608	11.9028	9.89377	-11.705
D10	0927	Fluoxetine hydrochloride	5-HT re-uptake inhibitor	914	279	-25.0357	-33.918	-30.2857	-15.614	-21.5398	-38.3464	-29.5218	-25.4116	-31.879	-25.5308	-24.766	-27.6607													-27.3724	-15.1395	-19.9009	-22.8598													-70.57	-280.63	-110.291	-236.406
D11	0928	ARC 239 dihydrochloride	α2B antagonist	914	280	-6.20238	-10.0984	-3.77143	-2.97674	-8.92747	-5.85537	-11.4427	0.750899	-2.55223	-10.1851	-6.53755	-4.9869													1.95434	0.206164	-1.67247	-0.186012													5.03856	3.82152	-9.2689	-1.92365
E02	0929	ICI 215,001 hydrochloride	β3 agonist	914	281	-1.70238	-1.08197	-3.52143	1.3814	-6.34614	-4.3314	-12.3653	-2.69559	-3.51349	-9.35574	0.149714	-2.6119													0.99308	1.03553	5.01479	2.18899													2.5603	19.1948	27.7921	22.6376
E03	0930	ZD 7114 hydrochloride	β3 agonist	914	282	-1.54167	-6.18033	-5.03571	0.469767	-8.20989	-7.88953	-14.3016	-0.518701	-4.20412	-11.2558	-2.85528	-3.28869													0.302455	-0.864483	2.0098	1.5122													0.779773	-16.0243	11.1384	15.6385
E04	0932	Immepip dihydrobromide	Standard H3 agonist. Also H4 agonist	914	283	0.130952	-3.84426	-2.91429	1.42326	-8.58578	-8.06735	-9.00564	-0.396004	-4.23168	-8.79571	-1.2105	-1.39167													0.274895	1.59556	3.65457	3.40923													0.708719	29.5756	20.2537	35.2567
E05	0933	MM 77 dihydrochloride	5-HT1A (postsynaptic) antagonist	914	284	-3.77381	-9.4918	-4.85714	-0.376744	-7.31338	-9.45912	-15.437	-2.05964	-5.75938	-11.3752	-4.93427	-4.31548													-1.25281	-0.983941	-0.0691956	0.485417													-3.22992	-18.2386	-0.383484	5.01997
E06	0934	Olvanil	Potent vanilloid receptor agonist	914	285	-30.9702	-39.0656	-28.8929	-17.8279	-25.2021	-51.349	-31.6133	-41.4383	-46.3937	-28.4077	-28.4467	-29.9315													-41.8871	-18.0165	-23.5817	-25.1307													-107.991	-333.958	-130.69	-259.89
E07	0935	Maprotiline hydrochloride	Noradrenalin re-uptake inhibitor	914	286	-21.2321	-24	-27.0357	-12.0372	-20.8142	-30.3149	-30.4299	-23.5829	-26.9489	-25.622	-18.0186	-24.1339													-22.4424	-15.2308	-13.1535	-19.333													-57.8596	-282.321	-72.8972	-199.934
E08	0937	Pimozide	D2-like antagonist	914	287	-30.9821	-40.041	-30.5857	-19.2419	-25.0874	-55.2379	-31.426	-40.3723	-47.8051	-28.2567	-29.6414	-30.7839													-43.2985	-17.8654	-24.7763	-25.983													-111.63	-331.158	-137.311	-268.705
E09	0946	WB 4101 hydrochloride	α1A antagonist	914	288	-11.9524	-15.4016	-14.2571	-4.89302	-17.7896	-26.6553	-23.1622	-16.6272	-21.6413	-20.4759	-10.1473	-13.1048													-17.1347	-10.0846	-5.28225	-8.30387													-44.1756	-186.931	-29.2744	-85.875
E10	0947	Zaprinast	PDE5/6/9/11 inhibitor	914	289	-3.66071	-12.6885	-5.24286	-4.51163	-7.9676	-5.44597	-13.8309	-3.84635	-4.64616	-10.8993	-8.60008	-4.45179													-0.139589	-0.508006	-3.735	0.349107													-0.359881	-9.41654	-20.6995	3.61031
E11	0948	BRL 37344, sodium salt	β3 agonist	914	290	-4.56548	-1.19672	-1.47143	-1.49302	-8.48549	-7.51252	-9.89798	-1.47529	-4.49391	-9.19173	-1.34487	-3.01845													0.0126654	1.19954	3.52021	1.78244													0.0326532	22.2349	19.5091	18.4332
F02	0950	Xamoterol hemifumarate	β1 selective partial agonist	914	291	-2.25	1.64754	-1.39286	2.14884	-6.126	-3.38122	-11.47	0.61508	-1.38307	-8.798	1.89819	-1.82143													3.12351	1.59327	6.76327	2.97946													8.05284	29.5333	37.4822	30.8123
F03	0952	Sotalol hydrochloride	β antagonist	914	292	-2.13095	0.655738	-3.44286	0.995349	-7.4184	-5.89732	-10.5864	-2.0569	-3.97711	-9.00238	0.825543	-2.7869													0.529465	1.38888	5.69062	2.01399													1.36504	25.7447	31.5376	20.8278
F04	0955	(-)-MK 801 maleate	NMDA antagonist, less active enantiomer	914	293	-2.85714	-0.204918	-1.77857	1.33953	-6.63836	-7.15778	-11.1321	-1.04908	-4.10343	-8.88523	0.567308	-2.31786													0.403143	1.50604	5.43239	2.48304													1.03936	27.9163	30.1064	25.6785
F05	0956	BD 1047 dihydrobromide	σ1 selective antagonist	914	294	-29.7083	-39.8443	-29.8714	-18.986	-25.6329	-48.4618	-31.9516	-37.1588	-42.8103	-28.7922	-29.4152	-29.7899													-38.3037	-18.401	-24.5501	-24.989													-98.7523	-341.086	-136.057	-258.425
F06	0959	Spermidine trihydrochloride	Agonist at polyamine site	914	295	-5.44048	-5.34426	-5.72857	-0.753488	-9.20608	-7.42907	-12.0734	-1.60941	-4.51924	-10.6397	-3.04888	-5.58452													-0.0126654	-0.248455	1.8162	-0.783631													-0.0326532	-4.60544	10.0654	-8.10397
F07	0961	SYM 2206	Non-competitive AMPA antagonist	914	296	-12.0298	-21.6803	-11.3143	-5.83256	-18.7609	-25.6449	-22.9799	-16.8324	-21.2387	-20.8704	-13.7564	-11.672													-16.7321	-10.4792	-8.89136	-6.87113													-43.1377	-194.244	-49.2762	-71.0582
F08	0963	9-AC	Chloride transport inhibitor	914	297	-3.42857	-4.29508	-3.26429	0.162791	-7.97052	-3.92308	-2.63893	-1.32657	-2.62483	-5.30473	-2.06615	-3.34643													1.88175	5.08654	2.79893	1.45446													4.85141	94.2854	15.5118	15.0414
F09	0964	Diazoxide	Blocks desensitization of AMPA receptors	914	298	-5.77976	-1.58197	-3.30714	-2.11628	-6.67242	-4.828	-11.6602	-1.9987	-3.41335	-9.16633	-1.84912	-4.54345													1.09322	1.22494	3.01596	0.25744													2.81849	22.7057	16.7145	2.66234
F10	0969	1-Phenylbiguanide hydrochloride	5-HT3 agonist	914	299	-2.77381	-7.14754	-4.55	-2.64651	-6.46171	-0.908945	-9.54674	1.71098	0.401016	-8.00423	-4.89703	-3.6619													4.90759	2.38704	-0.0319482	1.13899													12.6525	44.2468	-0.177057	11.7789
F11	0985	RS 17053 hydrochloride	α1A antagonist	914	300	-30.625	-40.2787	-30.6071	-19.2465	-26.7516	-55.2379	-33.7535	-40.2546	-47.7463	-30.2526	-29.7626	-30.6161													-43.2397	-19.8613	-24.8975	-25.8152													-111.478	-368.154	-137.983	-266.969
G02	0986	Imiloxan hydrochloride	Highly selective α2B antagonist	914	301	-1.7381	-6.08197	-13.3714	0.0744186	-8.73187	-12.7914	-22.5773	-4.28102	-8.53622	-15.6546	-3.00377	-7.55476													-4.02964	-5.2633	1.8613	-2.75387													-10.389	-97.5619	10.3154	-28.4793
G03	0987	RS 79948 hydrochloride	Potent, selective α2 antagonist	914	302	-7.30952	-6.81967	-5.6	-3.45581	-13.4752	-16.2052	-18.2585	-9.99455	-13.0999	-15.8668	-5.13774	-6.45476													-8.5933	-5.47555	-0.272665	-1.65387													-22.1547	-101.496	-1.51112	-17.1036
G04	0988	RS 56812 hydrochloride	5-HT3 partial agonist	914	303	-11.9107	-22.7295	-15.6857	-9.87442	-20.6322	-35.1812	-27.0028	-24.0943	-29.6377	-23.8175	-16.302	-13.7982													-25.1312	-13.4263	-11.4369	-8.99732													-64.7917	-248.873	-63.3835	-93.0464
G05	0989	RS 67333 hydrochloride	5-HT4 partial agonist	914	304	-12.4643	-23.3197	-13.1357	-5.38605	-21.1669	-34.4017	-25.874	-21.0818	-27.7418	-23.5205	-14.3529	-12.8													-23.2352	-13.1292	-9.48778	-7.99911													-59.9036	-243.366	-52.5815	-82.7233
G06	0990	RS 67506 hydrochloride	5-HT4 partial agonist	914	305	-12.8452	-19.6803	-11.7214	-5.45581	-19.6619	-34.2045	-22.2674	-18.5677	-26.3861	-20.9647	-12.5681	-12.2833													-21.8795	-10.5734	-7.70299	-7.48244													-56.4085	-195.991	-42.6902	-77.3801
G07	0991	RS 39604 hydrochloride	5-HT4 antagonist	914	306	-30.0238	-40.3115	-30.1	-19.2326	-26.5126	-35.3612	-32.5392	-42.5401	-38.9506	-29.5259	-29.772	-30.0619													-34.4441	-19.1346	-24.9069	-25.261													-88.8016	-354.685	-138.035	-261.238
G08	0992	Isamoltane hemifumarate	5-HT1B antagonist	914	307	-6.92857	-5.96721	-2.73571	-4.35814	-9.80687	-6.03122	-5.14808	-5.42925	-5.73024	-7.47747	-5.16268	-4.83214													-1.22366	2.91379	-0.297598	-0.03125													-3.15477	54.0109	-1.6493	-0.323174
G09	0995	Spiperone hydrochloride	5-HT2A antagonist. Also D2-like antagonist	914	308	-19.7083	-30.6803	-20.4214	-15.707	-20.4592	-38.9202	-26.4962	-27.5401	-33.2302	-23.4777	-23.1937	-20.0649													-28.7236	-13.0864	-18.3286	-15.264													-74.0534	-242.574	-101.577	-157.853
G10	0997	Mianserin hydrochloride	5-HT2 antagonist. Has moderate affinity for 5-ht6	914	309	-3.85714	-7.16393	-7.35714	-2.50233	-4.54844	-2.38283	-9.06407	0.909108	-0.736859	-6.80625	-4.83313	-5.60714													3.76971	3.58501	0.0319482	-0.80625													9.71885	66.4527	0.177057	-8.33788
G11	0998	AH 11110 hydrochloride	Subtype-selective α1B ligand	914	310	-24.4167	-32.9426	-22.2143	-15.2372	-18.4803	-30.5123	-23.0115	-13.7452	-22.1287	-20.7459	-24.0899	-23.3155													-17.6222	-10.3546	-19.2248	-18.5146													-45.4325	-191.936	-106.545	-191.47
H02	0999	Tamoxifen citrate	Estrogen receptor partial agonist/antagonist	914	311	-31.0893	-37.4344	-30.3143	-18.2465	-16.7659	-53.0018	-32.8525	-42.4152	-47.7085	-24.8092	-27.8405	-30.7018													-43.2019	-14.418	-22.9754	-25.9009													-111.381	-267.255	-127.33	-267.856
H03	1000	ZD 7288	Sino-atrial node function modulator (If inhibitor)	914	312	-19.369	-25.0656	-17.6786	-11.2977	-18.3688	-28.1028	-21.2762	-18.2199	-23.1614	-19.8225	-18.1816	-18.5238													-18.6548	-9.43121	-13.3165	-13.7229													-48.0946	-174.819	-73.8006	-141.916
H04	1002	L-745,870 trihydrochloride	Highly selective D4 antagonist	914	313	-14.2321	-27.7951	-15.0143	-10.2093	-18.5901	-31.7701	-22.9569	-20.6532	-26.2117	-20.7735	-19.0022	-14.6232													-21.7051	-10.3823	-14.1371	-9.82232													-55.9588	-192.449	-78.3483	-101.578
H05	1004	L-741,742 hydrochloride	Highly selective D4 antagonist	914	314	-31.0298	-40.2787	-30.5786	-19.3442	-24.3866	-48.3575	-31.5191	-44.491	-46.4243	-27.9529	-29.8114	-30.8042													-41.9177	-17.5616	-24.9464	-26.0033													-108.07	-325.527	-138.253	-268.914
H06	1006	BMY 7378 dihydrochloride	Selective α1D antagonist	914	315	-4.22024	-5.59016	-3.23571	-3.11163	-8.0342	-9.83041	-15.2259	-4.98925	-7.40983	-11.63	-4.3509	-3.72798													-2.90326	-1.23878	0.514182	1.07292													-7.48501	-22.9623	2.84961	11.0956
H07	1007	N-Desmethylclozapine	5-HT2C antagonist	914	316	-18.5774	-26.7623	-22.6286	-13.8047	-19.4504	-32.0962	-25.1637	-17.4817	-24.789	-22.307	-20.2835	-20.603													-20.2824	-11.9158	-15.4184	-15.8021													-52.2909	-220.874	-85.4491	-163.418
H08	1014	QX 314 bromide	Na+ channel blocker	914	317	-4.22619	-3.35246	-3.14286	-1.90698	-4.86012	-5.32826	-10.3179	-1.83701	-3.58264	-7.58902	-2.62972	-3.68452													0.923936	2.80225	2.23536	1.11637													2.38204	51.9433	12.3884	11.545
H09	1015	RS 16566 dihydrochloride	5-HT3 ligand. Also shows affinity for zacopride binding site	914	318	-16.494	-22.5492	-17.75	-11.0977	-21.8034	-36.165	-29.0603	-27.3155	-31.7402	-25.4318	-16.8234	-17.122													-27.2337	-15.0406	-11.9583	-12.3211													-70.2122	-278.796	-66.2735	-127.42
H10	1018	LY 225910	Potent CCK2 antagonist	914	319	-25.7976	-33.7213	-26.9357	-16.5814	-12.3402	-25.8629	-14.4381	-17.2993	-21.5811	-13.3891	-25.1514	-26.3667													-17.0745	-2.99785	-20.2863	-21.5658													-44.0205	-55.5689	-112.427	-223.024
H11	1025	Nisoxetine hydrochloride	Noradrenalin re-uptake inhibitor	914	320	-5.4881	-5.77869	-3.12143	-5.15814	-8.88159	-8.96869	-11.0868	-3.67205	-6.32037	-9.9842	-5.46841	-4.30476													-1.8138	0.407068	-0.603336	0.496131													-4.67623	7.54552	-3.3437	5.13077
A02	1027	PHCCC	Potent group I mGlu antagonist	915	321	-6.16548	-5.69392	-21.2603	3.16959	-22.4538	-2.88155	-24.6325	-3.68511	-3.28333	-23.5432	-1.26216	-13.7129	-0.340451	-15.5924	-2.65728	-11.3987	4.01378	-4.51596	2.71396	-0.955034	-24.0312	-40.9271	-22.7916	-57.206	-2.94288	-7.95081	1.39511	-2.31419	28.045	36.4111	25.5055	56.251					4.84912	12.9831	7.0002	5.50533	-14.2704	-103.226	9.76608	-12.7404
A03	1028	CPCCOEt	Selective non-competitive mGlu1 receptor antagonist	915	322	-4.62411	-1.64449	-10.726	2.45614	-14.8532	2.2601	-20.694	-3.28769	-0.513792	-17.7736	0.405827	-7.67507													-0.173341	-2.18123	3.0631	3.72362													-0.840553	-28.3191	21.4423	20.4998
A04	1029	Methyllycaconitine citrate	α7 neuronal nicotinic receptor antagonist	915	323	-3.33333	4.51521	-20.1233	0.783626	-15.6218	-0.0857793	-16.8649	-0.103348	-0.0945635	-16.2433	2.64942	-11.7283													0.245887	-0.65095	5.3067	-0.329617													1.19234	-8.45132	37.1479	-1.81465
A05	1031	Piribedil	Dopamine agonist	915	324	-2.99291	0.184411	-25.3973	-0.861598	-16.151	2.45182	-14.5603	-1.75844	0.346694	-15.3556	-0.338594	-14.1951													0.687145	0.236724	2.31868	-2.79639													3.33205	3.0734	16.2312	-15.3951
A06	1032	CP 93129 dihydrochloride	5-HT1B agonist	915	325	-3.99527	1.15399	-7.84932	-1.67251	-14.6081	-1.3941	-15.7457	-2.58773	-1.99091	-15.1769	-0.259261	-5.92229													-1.65046	0.415452	2.39802	5.4764													-8.0033	5.39383	16.7866	30.1494
A07	1033	Fluvoxamine maleate	5-HT re-uptake inhibitor	915	326	-8.95981	-4.40494	-20.1233	-3.55556	-22.4253	-0.866747	-22.6848	-2.10241	-1.48458	-22.5551	-3.98025	-14.5415													-1.14413	-6.96269	-1.32297	-3.14286													-5.54801	-90.397	-9.26106	-17.3025
A08	1034	4-P-PDOT	MT2 antagonist	915	327	-0.548463	2.61787	-5.75342	0.479532	-13.7544	1.45004	-17.9145	-1.37895	0.0355445	-15.8345	1.5487	-3.15094													0.375995	-0.242116	4.20598	8.24775													1.82325	-3.1434	29.4427	45.4066
A09	1035	8-M-PDOT	Melatonin agonist	915	328	-3.22931	0.313688	-8.39726	0.292398	-14.351	0.953484	-12.0771	-1.6121	-0.32931	-13.214	0.303043	-5.81329													0.0111409	2.37832	2.96032	5.58541													0.0540237	30.8778	20.7228	30.7495
A10	1036	ZM 241385	Potent, highly selective A2A antagonist	915	329	-12.5343	-10.0589	-42.0411	-9.47758	-23.6935	-7.25181	-23.6809	-6.99202	-7.12191	-23.6872	-9.76826	-27.2877													-6.78146	-8.0948	-7.11098	-15.889													-32.8841	-105.095	-49.7783	-87.4742
A11	1041	1-EBIO	Activator of epithelial Kca channels	915	330	-5.72577	-2.34791	-8.35616	-3.25146	-17.0139	-0.49296	-14.0357	-2.77402	-1.63349	-15.5248	-2.79969	-7.04097													-1.29304	0.0675262	-0.142408	4.35773													-6.27011	0.876696	-0.996882	23.9907
B02	1042	N-Methyllidocaine iodide	Enhances biosynthesis of phosphatidylinositol	915	331	-2.30733	0.54943	0.39726	2.07797	-9.52044	-0.511209	-10.9265	-3.52533	-2.01827	-10.2235	1.3137	-0.955034													-1.67782	5.36889	3.97098	10.4437													-8.13594	69.7046	27.7976	57.4958
B03	1043	QX 222	Na+ channel blocker	915	332	-3.7305	0.735741	-7.50685	1.57895	-11.6781	1.14367	-9.29848	-1.96406	-0.410191	-10.4883	1.15734	-5.61867													-0.0697398	5.10405	3.81462	5.78002													-0.338177	66.2662	26.7031	31.8209
B04	1044	NBQX disodium salt	Potent AMPA antagonist. More water soluble form of NBQX (Cat. No. 0373)	915	333	-1.62648	0.465779	-6.84932	3.32554	-10.495	1.95697	-10.6649	-0.763302	0.596835	-10.58	1.89566	-4.2379													0.937286	5.01239	4.55294	7.1608													4.54501	65.0762	31.8715	39.4226
B05	1046	Zardaverine	PDE3/4 inhibitor	915	334	-3.04965	-1.69011	-22.0274	-4.12865	-11.9428	2.83178	-9.68984	-0.405834	1.21297	-10.8163	-2.90938	-12.5385													1.55342	4.77606	-0.252107	-1.13983													7.53274	62.0079	-1.7648	-6.27513
B06	1047	ICI 182,780	Estrogen receptor antagonist	915	335	-12.5437	-10.0551	-32	-9.03704	-23.8872	-5.42651	-18.9104	-0.279817	-2.85317	-21.3988	-9.54609	-22.2719													-2.51271	-5.80647	-6.88881	-10.8732													-12.1845	-75.3858	-48.223	-59.8604
B07	1048	1-BCP	Modulates AMPA-mediated responses	915	336	-2.01891	-1.3327	-9.9589	-0.14425	-11.025	0.227561	-11.7209	0.870485	0.549023	-11.373	-0.738475	-5.98891													0.889474	4.21937	1.9188	5.40978													4.31317	54.7803	13.432	29.7827
B08	1049	CHPG	mGlu5 selective agonist	915	337	-6.41608	-3.19202	-12	-4.23392	-12.7703	0.813021	-15.2062	2.39583	1.60443	-13.9883	-3.71297	-9.20804													1.94488	1.60409	-1.05569	2.19066													9.43095	20.8261	-7.39003	12.0603
B09	1050	RS 102221 hydrochloride	Selective 5-HT2C antagonist	915	338	-2.52009	-2.02091	-17.9178	-1.84016	-10.2076	2.32072	-9.16009	1.36729	1.844	-9.68384	-1.93053	-10.219													2.18446	5.90852	0.726743	1.17974													10.5927	76.7106	5.08735	6.49487
B10	1052	A 61603 hydrobromide	α1A agonist	915	339	-1.52719	-4.3327	-9.90411	-4.53411	-9.77153	3.52184	0.739613	1.45788	2.48986	-4.51596	-4.43341	-5.71565													2.83031	11.0764	-1.77613	5.68305													13.7245	143.806	-12.4333	31.2871
B11	1057	WIN 64338 hydrochloride	Bradykinin B2 antagonist	915	340	-24.6288	-18.9601	-84.7808	-26.1209	-26.2751	-23.7297	-6.14132	-9.66161	-16.6957	-16.2082	-22.5405	-54.7048													-16.3552	-0.615843	-19.8832	-43.3061													-79.3084	-7.99552	-139.186	-238.415
C02	1059	BW 723C86 hydrochloride	5-HT2B agonist	915	341	-10.3735	-0.256654	-23.1507	2.81481	-20.6607	-0.65784	-26.2524	-3.08875	-1.8733	-23.4565	1.27908	-16.7621													-1.53284	-7.86417	3.93636	-5.36341													-7.43295	-102.101	27.5553	-29.5274
C03	1060	(S)-(-)-Pindolol	β3 partial agonist. More active enantiomer of pindolol (Cat. No. 0994)	915	342	-6.09929	0.385932	-16.0822	1.62183	-18.2109	-0.113472	-19.364	-0.151199	-0.132335	-18.7874	1.00388	-11.0907													0.208116	-3.19508	3.66116	0.307952													1.00918	-41.482	25.6288	1.69538
C04	1061	(-)-Quinpirole hydrochloride	Selective D2-like agonist	915	343	-7.86761	0.488593	-8.19178	2.26511	-16.5224	0.923324	-11.5795	-1.25993	-0.168302	-14.0509	1.37685	-8.0297													0.172149	1.54142	4.03413	3.369													0.834772	20.0124	28.2397	18.5474
C05	1066	IB-MECA	A3 selective agonist	915	344	-7.25768	-1.69392	-16.3288	1.91033	-16.9345	0.47067	-22.0372	0.412741	0.441705	-19.4859	0.108208	-11.7932													0.782156	-3.89353	2.76549	-0.394532													3.79277	-50.55	19.3589	-2.17203
C06	1070	Zolantidine dimaleate	Potent, centrally active H2 antagonist	915	345	-18.1797	-13.1198	-42.5479	-16.3158	-31.9076	-15.5452	-37.7385	-12.8168	-14.181	-34.8231	-14.7178	-30.3638													-13.8405	-19.2307	-12.0605	-18.9651													-67.1144	-249.673	-84.4259	-104.409
C07	1072	AGN 192403 hydrochloride	I1 selective ligand	915	346	-5.65012	-6.70913	-15.3151	2.24561	-14.8324	1.10377	-10.7507	-0.295468	0.404152	-12.7915	-2.23176	-10.4826													0.744603	2.80082	0.425522	0.9161													3.61067	36.3631	2.97874	5.04343
C08	1074	(RS)-AMPA hydrobromide	Selective AMPA agonist. More water soluble form of (RS)-AMPA (Cat. No. 0169)	915	347	-4.26005	-2.48859	-10.4932	-1.25146	-16.8125	0.5754	-12.6547	-0.509698	0.032851	-14.7336	-1.87003	-7.3766													0.373302	0.858736	0.78725	4.02209													1.81019	11.149	5.51091	22.143
C09	1075	Nifedipine	Ca2+ channel blocker (L-type)	915	348	-8.48227	-5.63308	-10.4658	-1.84016	-11.1779	2.77873	-16.4389	0.41162	1.59518	-13.8084	-3.73662	-9.47401													1.93563	1.78397	-1.07934	1.92468													9.3861	23.1614	-7.5556	10.596
C10	1076	Ouabain	Na+,K+-ATPase inhibitor	915	349	-3.03546	-3.96388	-11.726	-2.94737	-13.356	1.43553	-10.1598	-2.55427	-0.559371	-11.7579	-3.45562	-7.38074													-0.21892	3.83446	-0.798346	4.01795													-1.06157	49.783	-5.58858	22.1201
C11	1079	(+)-SK&F 10047 hydrochloride	σ1 selective agonist	915	350	-4.92199	-4.48479	-13.4795	-2.18324	-16.7021	-3.3268	-21.1962	-3.23369	-3.28025	-18.9492	-3.33401	-9.20072													-2.9398	-3.35681	-0.676736	2.19797													-14.2554	-43.5816	-4.73728	12.1006
D02	1081	SKF 89976A hydrochloride	Potent GABA uptake inhibitor. Penetrates blood brain barrier	915	351	-5.56501	0.960076	-9.05479	4.46784	-17.5999	-0.000489195	-13.1026	-0.613382	-0.306936	-15.3513	2.71396	-7.3099													0.0335153	0.241106	5.37123	4.08879													0.16252	3.13029	37.5997	22.5101
D03	1082	CFM-2	Non-competitive AMPA antagonist	915	352	-6.62411	-1.24144	-18.4521	1.89474	-16.888	0.115599	-15.9531	-1.08893	-0.486665	-16.4206	0.326646	-12.5381													-0.146214	-0.82819	2.98392	-1.13939													-0.709012	-10.7524	20.8881	-6.27273
D04	1088	CGP 54626 hydrochloride	Potent, selective GABAB antagonist	915	353	-7.24823	1.23764	-15.2877	2.02339	-14.5045	0.536562	-17.7537	-0.407583	0.0644893	-16.1291	1.63052	-11.2679													0.40494	-0.536706	4.28779	0.130744													1.9636	-6.96808	30.0154	0.71979
D05	1089	8-Bromo-cGMP, sodium salt	cGMP analog; activates PKG	915	354	-5.08274	-1.59125	-18.9178	4.90838	-15.2931	3.07591	-15.7444	0.0116824	1.5438	-15.5188	1.65856	-12.0003													1.88425	0.0736049	4.31584	-0.601582													9.13695	0.955617	30.2117	-3.31191
D06	1091	BU 226 hydrochloride	Potent, highly selective I2 ligand	915	355	-6.93144	-1.1654	-17.7808	2.70565	-15.1307	2.0643	-14.2703	0.21645	1.14037	-14.7005	0.770127	-12.3561													1.48082	0.891884	3.4274	-0.957439													7.1807	11.5794	23.9925	-5.27102
D07	1093	Pirfenidone	Antifibrotic agent; regulates cytokine levels in vivo	915	356	-6.81797	-4.19202	-12.3836	3.46589	-16.2585	0.895716	-18.3251	-1.61547	-0.359876	-17.2918	-0.363064	-9.60076													-0.0194246	-1.69946	2.29421	1.79793													-0.0941922	-22.0642	16.06	9.8982
D08	1097	Taxol	Promotes assembly and inhibits disassembly of microtubules	915	357	-19.9054	-15.4316	-75.6712	-20.7719	-32.1783	-21.1126	-42.6408	-21.9713	-21.5419	-37.4096	-18.1017	-47.7883													-21.2015	-21.8172	-15.4445	-36.3896													-102.809	-283.254	-108.114	-200.337
D09	1098	Tranilast	Antiallergic, inhibits release from mast cells	915	358	-12.383	-6.69772	-43.4247	-9.86745	-22.8476	-0.571018	-22.7404	1.10575	0.267364	-22.794	-8.28258	-27.9038													0.607815	-7.20161	-5.6253	-16.5051													2.94737	-93.4989	-39.3783	-90.8662
D10	1099	Forskolin	Adenylyl cyclase activator	915	359	-11.4232	-7.73194	-34.4521	-9.98051	-14.2755	-1.71391	-12.5779	-3.00946	-2.36168	-13.4267	-8.85622	-22.9376													-2.02123	2.16565	-6.19895	-11.5389													-9.80121	28.1168	-43.3938	-63.5256
D11	1101	Cyclosporin A	Calcineurin inhibitor	915	360	-6.23641	-5.42015	-12.3836	-5.53216	-19.7334	-0.011762	-18.2413	-3.0566	-1.53418	-18.9874	-5.47616	-9.30998													-1.19373	-3.39502	-2.81888	2.08871													-5.78853	-44.0777	-19.7327	11.499
E02	1102	Procaterol hydrochloride	Potent β2 agonist	915	361	-8.08511	1.20722	-10.3562	0.670565	-15.5528	0.13925	-14.4436	-0.880889	-0.370819	-14.9982	0.938895	-9.22064													-0.0303683	0.59413	3.59617	2.17806													-0.147259	7.71363	25.1739	11.9909
E03	1104	2-Cl-IB-MECA	Highly selective A3 agonist	915	362	-22.643	-15.8992	-61.6575	-14.1131	-24.2175	-10.4629	-23.6461	-2.39678	-6.42983	-23.9318	-15.0061	-42.1503													-6.08938	-8.33942	-12.3489	-30.7516													-29.5281	-108.271	-86.4446	-169.298
E04	1105	AF-DX 116	Selective M2 antagonist	915	363	-5.76832	-0.868821	-19.8082	1.32164	-17.5809	2.11428	-19.299	0.547234	1.33076	-18.4399	0.226408	-12.7883													1.67121	-2.84758	2.88369	-1.38958													8.10389	-36.9703	20.1864	-7.65008
E05	1107	ATPA	Selective, potent GluR5 agonist	915	364	-5.8156	-1.24144	-14.0137	4	-13.9407	2.74521	-8.23992	-0.905913	0.919651	-11.0903	1.37928	-9.91465													1.2601	4.50207	4.03656	1.48404													6.11039	58.4506	28.2567	8.17015
E06	1109	GR 103691	Highly selective D3 antagonist	915	365	-10.2317	-3.64829	-29.5205	4.46394	-27.0336	-3.07421	-29.7029	-4.89336	-3.98378	-28.3682	0.407824	-19.8761													-3.64333	-12.7759	3.0651	-8.47742													-17.667	-165.87	21.4563	-46.671
E07	1110	Genistein	EGFR kinase inhibitor. Also estrogen and PPARγ ligand	915	366	-14.1939	-10.5684	-46.1781	-6.0078	-22.9013	-0.530096	-25.4719	-1.54685	-1.03847	-24.1866	-8.28812	-30.186													-0.698024	-8.59424	-5.63084	-18.7873													-3.3848	-111.58	-39.417	-103.43
E08	1114	CGP 37157	Antagonist of mitochondrial Na+/Ca2+ exchange	915	367	-7.96217	-4.58365	-19.589	0.623782	-15.7871	-0.436001	-14.996	0.510819	0.0374093	-15.3915	-1.97993	-13.7756													0.37786	0.200829	0.677343	-2.37691													1.83229	2.60737	4.74154	-13.0857
E09	1115	AM 281	Potent, selective CB1 antagonist/inverse agonist	915	368	-5.91962	-2.52662	-7.27397	1.05263	-19.5258	-0.919793	-18.1662	-0.237348	-0.578571	-18.846	-0.736992	-6.5968													-0.23812	-3.25364	1.92029	4.8019													-1.15467	-42.2422	13.4424	26.436
E10	1116	AM 404	Anandamide transport inhibitor	915	369	-9.28605	-5.96008	-27.1781	-4.52242	-18.4427	-1.06255	-16.9279	-0.254614	-0.658583	-17.6853	-5.24125	-18.2321													-0.318132	-2.09296	-2.58397	-6.83337													-1.54266	-27.173	-18.0883	-37.62
E11	1117	AM 251	Potent CB1 antagonist. Also GPR55 agonist	915	370	-24.539	-19.1958	-87.4247	-25.8674	-20.0565	-4.96263	0.9542	-3.86154	-4.41208	-9.55115	-22.5316	-55.9818													-4.07163	6.04121	-19.8744	-44.5831													-19.7438	78.4334	-139.124	-245.445
F02	1120	AM 630	CB2 selective antagonist/inverse agonist	915	371	-21.5366	-17.1464	-78.4247	-23.0955	-21.8424	-11.9257	-30.5683	-12.7479	-12.3368	-26.2054	-20.121	-49.9807													-11.9964	-10.613	-17.4637	-38.582													-58.1719	-137.789	-122.249	-212.406
F03	1122	Telenzepine dihydrochloride	Potent, selective M1 antagonist	915	372	-4.57683	0.967681	-6.42466	1.68031	-13.1758	2.84407	-13.1222	-0.585757	1.12916	-13.149	1.324	-5.50074													1.46961	2.44337	3.98127	5.89795													7.12632	31.7225	27.8697	32.4702
F04	1123	(S)-(+)-Niguldipine hydrochloride	α1 antagonist, L-type Ca2+ channel blocker	915	373	-24.5437	-19.2338	-89.0274	-26.3431	-34.1606	-21.9572	-44.1924	-26.1052	-24.0312	-39.1765	-22.7885	-56.7856													-23.6908	-23.5841	-20.1312	-45.3869													-114.879	-306.194	-140.922	-249.87
F05	1124	(R)-(-)-Niguldipine hydrochloride	α1 antagonist, L-type Ca2+ channel blocker. Less active enantiomer of Niguldipine hydrochloride (Cat. No. 1123)	915	374	-24.6147	-19.2034	-88.5342	-26.1442	-27.2214	-21.071	-47.6935	-20.2918	-20.6814	-37.4574	-22.6738	-56.5745													-20.341	-21.8651	-20.0166	-45.1758													-98.6358	-283.876	-140.12	-248.708
F06	1126	Dexamethasone	Anti-inflammatory glucocorticoid	915	375	-10.2742	-6.03612	-50.5616	-2.8655	-17.879	-3.6227	-18.297	-0.0758571	-1.84928	-18.088	-4.45081	-30.4179													-1.50883	-2.49566	-1.79353	-19.0192													-7.3165	-32.4013	-12.5551	-104.707
F07	1129	BRL 54443	Potent 5-ht1E/F agonist	915	376	-11.4043	-7.41635	-32.4247	-4.03509	-14.673	-0.314382	-8.89635	1.43694	0.561276	-11.7847	-5.72572	-21.9145													0.901727	3.80769	-3.06844	-10.5158													4.37259	49.4355	-21.4797	-57.8928
F08	1130	LY 294002 hydrochloride	Selective PI 3-kinase inhibitor	915	377	-11.8913	-8.01331	-40.6301	-10.1248	-16.0844	-0.33697	-7.00317	0.99852	0.330775	-11.5438	-9.06903	-26.2607													0.671226	4.04859	-6.41175	-14.862													3.25486	52.5631	-44.8836	-81.8203
F09	1131	KU14R	Antagonist of pancreatic imidazoline receptor	915	378	-6.99764	-4.47338	-18.274	-1.95712	-15.6301	-1.18613	-15.5974	0.560239	-0.312944	-15.6137	-3.21525	-12.6358													0.0275066	-0.0213755	-0.557972	-1.23711													0.133383	-0.277519	-3.90591	-6.81071
F10	1132	Harmane	Putative endogenous imidazoline ligand. Also MAO inhibitor	915	379	-13.3191	-6.72433	-33.0411	-9.25536	-20.3387	0.145376	-11.7392	-0.8499	-0.352262	-16.0389	-7.98985	-23.1801													-0.0118112	-0.446579	-5.33257	-11.7814													-0.0572737	-5.79796	-37.329	-64.8607
F11	1133	BRL 44408 maleate	Selective α2A antagonist	915	380	-5.31915	-6.90684	-17.7397	-7.82066	-16.1196	-0.545708	-15.1343	-0.342736	-0.444222	-15.627	-7.36375	-11.5294													-0.103771	-0.0346021	-4.70648	-0.130744													-0.503198	-0.449241	-32.9463	-0.71979
G02	1134	CGP 12177 hydrochloride	β3 partial agonist. β1/β2 antagonist.	915	381	-5.6974	-0.606464	-6.42466	0.448343	-15.6462	1.01759	-18.8089	-1.92419	-0.453299	-17.2276	-0.0790604	-6.06103													-0.112848	-1.6352	2.57822	5.33766													-0.547214	-21.2299	18.048	29.3856
G03	1139	L-NIL hydrochloride	Selective iNOS inhibitor	915	382	-1.86288	0.363118	-12.3014	-0.499025	-13.0479	0.817573	-14.2273	0.435971	0.626772	-13.6376	-0.0679537	-7.08213													0.967223	1.95479	2.58932	4.31657													4.69018	25.3792	18.1258	23.7641
G04	1140	8-Bromo-cAMP, sodium salt	Cell-permeable cAMP analog	915	383	-5.85343	-0.678707	-13.4521	-1.32943	-14.2043	1.56455	-15.9285	0.0940198	0.829286	-15.0664	-1.00407	-9.65274													1.16974	0.525942	1.65321	1.74595													5.6722	6.82834	11.5728	9.61205
G05	1141	Dibutyryl-cAMP, sodium salt	Cell-permeable cAMP analog	915	384	-3.58865	-0.598859	-10.589	-1.85965	-14.5444	1.94038	-13.2501	0.411306	1.17584	-13.8973	-1.22925	-7.08885													1.51629	1.6951	1.42802	4.30985													7.3527	22.0076	9.99645	23.7271
G06	1145	L-733,060 hydrochloride	Potent NK1 antagonist	915	385	-24.6998	-19.2947	-89.7123	-26.2885	-34.1606	-23.7297	-47.6935	-23.4672	-23.5984	-40.9271	-22.7916	-57.206													-23.258	-25.3347	-20.1343	-45.8074													-112.781	-328.922	-140.944	-252.185
G07	1147	SKF 96365 hydrochloride	STIM1-mediated Ca2+ influx inhibitor	915	386	-22.4444	-18.3783	-79.7808	-22.8304	-24.8414	-15.7003	-33.5592	-13.5047	-14.6025	-29.2003	-20.6044	-51.1126													-14.262	-13.6079	-17.9471	-39.7139													-69.1583	-176.673	-125.633	-218.638
G08	1148	Siguazodan	PDE3 inhibitor	915	387	-4.68558	1.48859	-14.137	-2.49903	-12.9665	0.826804	-15.4868	1.35653	1.09166	-14.2267	-0.505216	-9.41128													1.43212	1.36571	2.15206	1.98741													6.9445	17.7311	15.0649	10.9414
G09	1202	SB 203580	Selective inhibitor of p38 MAPK	915	388	-13.1395	-8.40875	-27.1233	-8.39376	-22.5575	-0.645291	-21.4819	-1.95432	-1.29981	-22.0197	-8.40125	-20.1314													-0.959357	-6.4273	-5.74398	-8.73269													-4.65204	-83.446	-40.209	-48.0764
G10	1206	SC 19220	Selective EP1 receptor antagonist	915	389	-5.21513	-2.75856	-10.7808	-2.17544	-15.2212	0.532138	-15.9208	-0.182411	0.174863	-15.571	-2.467	-7.99798													0.515314	0.0213755	0.190281	3.40072													2.49882	0.277519	1.332	18.7221
G11	1207	BRL 15572 hydrochloride	Selective h5-HT1D antagonist	915	390	-24.2459	-18.6939	-79.5753	-24.5185	-14.5107	-0.666518	-13.769	-3.82499	-2.24575	-14.1398	-21.6062	-51.9106													-1.9053	1.45254	-18.9489	-40.5119													-9.23904	18.8585	-132.646	-223.032
H02	1210	FR 139317	Highly potent, selective ETA antagonist	915	391	-1.99527	0.256654	-6.0411	-0.619883	-10.8927	0.447188	-17.5338	2.68706	1.56713	-14.2133	-0.181615	-4.01818													1.90758	1.37911	2.47566	7.38051													9.25007	17.9051	17.3301	40.6322
H03	1211	ZD 7155 hydrochloride	Selective non-peptide AT1 antagonist	915	392	-4.82742	-0.872624	-14.0959	-2.96296	-12.8704	-0.571359	-19.6627	-0.131825	-0.351592	-16.2666	-1.91779	-9.46166													-0.0111409	-0.6742	0.739484	1.93704													-0.0540237	-8.75318	5.17654	10.664
H04	1212	MPEP hydrochloride	mGlu5 antagonist and positive allosteric modulator at mGlu4	915	393	-2.92199	-3.84981	-3.08219	-1.59454	-11.8472	-0.254998	-21.9245	-0.310402	-0.2827	-16.8858	-2.72218	-3.00209													0.0577508	-1.29346	-0.0648982	8.3966													0.28004	-16.793	-0.4543	46.2261
H05	1213	PD 98059	Specific inhibitor of MEK	915	394	-7.88652	-7.61787	-31.8767	-7.74659	-18.158	-2.56396	-21.5442	-1.80768	-2.18582	-19.8511	-7.68223	-19.8816													-1.84537	-4.25872	-5.02495	-8.48293													-8.94841	-55.2912	-35.1757	-46.7013
H06	1214	SIB 1893	mGlu5 antagonist and positive allosteric modulator at mGlu4	915	395	-3.06383	-2.70913	-12.1507	-2.47563	-14.5779	0.751978	-15.7605	-1.17445	-0.211237	-15.1692	-2.59238	-7.60726													0.129214	0.423171	0.0648982	3.79144													0.626576	5.49406	0.4543	20.8731
H07	1215	SIB 1757	Highly selective mGlu5 antagonist	915	396	-5.81087	-5.1654	-10.9315	-5.58674	-12.5586	1.05792	-14.431	-1.60695	-0.274515	-13.4948	-5.37607	-8.37119													0.0659358	2.09757	-2.71879	3.0275													0.319731	27.2329	-19.0321	16.6674
H08	1217	MRS 1220	Highly potent, selective hA3 antagonist	915	397	-8.48227	-4.53802	-20.5342	-6.33528	-7.62788	3.71429	-6.78726	4.31327	4.01378	-7.20757	-5.43665	-14.5083													4.35423	8.38479	-2.77938	-3.10956													21.1142	108.86	-19.4562	-17.1192
H09	1218	DH 97	MT2 receptor antagonist	915	398	-9.55556	-6.45817	-17.2877	-4.39766	-19.5147	-0.0593628	-24.4314	1.85194	0.896289	-21.9731	-5.42792	-13.4216													1.23674	-6.38072	-2.77064	-2.02292													5.9971	-82.8412	-19.395	-11.1368
H10	1219	IDRA 21	Inhibits AMPA receptor desensitization	915	399	-1.83452	-2.31369	-8.46575	-3.59454	-10.0412	0.876957	-13.7992	1.05749	0.967225	-11.9202	-2.95412	-5.15013													1.30768	3.67217	-0.296837	6.24856													6.34108	47.676	-2.07792	34.4004
H11	1223	DL-TBOA	Selective non-transportable inhibitor of EAATs	915	400	-6.25532	-5.8384	-4.75342	-8.62378	-16.3301	-1.87866	-12.0043	-1.37478	-1.62672	-14.1672	-7.23109	-5.50437													-1.28627	1.42512	-4.57381	5.89432													-6.23727	18.5024	-32.0176	32.4502
A02	1224	2-APB	IP3 receptor antagonist. Also TRP channel modulator	916	401	-45.8533	-3.89583	-78.5769	-3.74277	-13.3069	-1.90143	-4.92504	8.75342	3.42599	-9.11599	-3.8193	-62.2151	-0.563729	-9.35028	-4.00538	-45.7562	8.264	-5.63177	3.15861	1.97205	-54.9285	-34.5925	-40.6191	-307.708	3.98972	0.234294	0.186079	-16.459	63.1925	28.9608	43.7777	309.681					2.15205	16.323	4.07842	1	8.5861	3.82439	0.758908	-16.459
A03	1226	Etoposide	Topoisomerase II inhibitor	916	402	-142.68	-44.2125	-424.115	-31.6792	-24.316	-28.7572	-16.5985	-19.3078	-24.0325	-20.4573	-37.9458	-283.398													-23.4688	-11.107	-33.9405	-237.642													-50.506	-181.3	-138.423	-237.642
A04	1227	Apigenin	Protein kinase inhibitor	916	403	-94.4933	-34.5042	-339.885	-24.1185	-18.698	-16.6979	-12.2419	1.42308	-7.63743	-15.47	-29.3113	-217.189													-7.0737	-6.11967	-25.3059	-171.433													-15.223	-99.8916	-103.208	-171.433
A05	1228	Nocodazole	Microtubule inhibitor	916	404	-138.28	-43.5708	-412.346	-30.9335	-36.9277	-42.4448	-21.9224	-28.0455	-35.2452	-29.4251	-37.2522	-275.313													-34.6815	-20.0748	-33.2468	-229.557													-74.6364	-327.681	-135.594	-229.557
A06	1231	Brefeldin A	Disrupts protein translocation to Golgi	916	405	-152.147	-47.3292	-462.346	-33.7601	-35.71	-59.1789	-22.7799	-47.7417	-53.4603	-29.245	-40.5446	-307.246													-52.8966	-19.8947	-36.5393	-261.49													-113.836	-324.742	-149.022	-261.49
A07	1236	BHQ	Inhibitor of SERCA ATPase	916	406	-39	-10.6125	-104.885	-6.54046	-12.5024	5.07607	-4.84488	10.6405	7.85829	-8.67363	-8.57648	-71.9423													8.42202	0.676647	-4.5711	-26.1862													18.1246	11.0449	-18.6429	-26.1862
A08	1238	CCMQ	Used to characterize NR2B-containing NMDA receptors	916	407	-15.1333	0.9125	-48.6538	-1.92197	-11.0723	0.442851	-6.42208	7.4165	3.92967	-8.74717	-0.504733	-31.8936													4.4934	0.603111	3.50065	13.8626													9.67004	9.8446	14.2771	13.8626
A09	1242	SB 216641 hydrochloride	Selective h5-HT1B antagonist	916	408	-152.84	-47.3792	-462.577	-33.8179	-42.4073	-57.4818	-26.7778	-47.7417	-52.6118	-34.5925	-40.5985	-307.708													-52.048	-25.2422	-36.5932	-261.952													-112.01	-412.03	-149.242	-261.952
A10	1243	(+)-PD 128907 hydrochloride	D3 agonist (D3 ≥ D2 > D4)	916	409	-37.0267	-1.8625	-30.1154	-2.55202	-9.85316	-0.0560534	-7.59145	9.29712	4.62053	-8.72231	-2.20726	-33.571													5.18426	0.627975	1.79812	12.1851													11.1568	10.2505	7.33349	12.1851
A11	1244	KB-R7943 mesylate	Na+/Ca2+ exchange inhibitor (reverse mode)	916	410	-151.24	-46.5958	-460.5	-33.7543	-41.3608	-56.4635	-26.7778	-41.385	-48.9242	-34.0693	-40.1751	-305.87													-48.3605	-24.719	-36.1697	-260.114													-104.074	-403.489	-147.515	-260.114
B02	1248	CGP 55845	Potent, selective GABAB antagonist	916	411	-9.29333	0.195833	-22.8077	1.22832	-10.8543	-0.662983	-7.42383	1.86246	0.599736	-9.13905	0.712079	-16.0505													1.16347	0.211233	4.71746	29.7056													2.50384	3.44797	19.2398	29.7056
B03	1249	CY 208-243	Selective D1-like agonist	916	412	-137.133	-42.8875	-424.654	-30.7717	-18.6902	-22.6239	-12.0605	-9.32172	-15.9728	-15.3754	-36.8296	-280.894													-15.4091	-6.02508	-32.8242	-235.137													-33.1611	-98.3476	-133.871	-235.137
B04	1250	SDZ 220-581	Competitive NMDA antagonist	916	413	1.18667	-1.85417	-21.1154	3.68497	-11.111	0.477499	-3.67531	1.65583	1.06666	-7.39314	0.915402	-9.96436													1.63039	1.95714	4.92079	35.7918													3.50869	31.9465	20.069	35.7918
B05	1251	SDZ 220-040	Potent, competitive NMDA antagonist	916	414	-7.93333	3.05417	-66.5	-1.94509	-8.56388	1.99204	-3.45098	6.37068	4.18136	-6.00743	0.55454	-37.2167													4.74509	3.34285	4.55992	8.53949													10.2117	54.5655	18.5973	8.53949
B06	1255	SDZ SER 082 fumarate	Selective 5-HT2B/2C antagonist	916	415	-17.64	-2.2875	-33.5769	-3.1474	-13.4087	-9.49293	-9.96186	-3.02946	-6.2612	-11.6853	-2.71745	-25.6085													-5.69747	-2.33502	1.28793	20.1477													-12.2613	-38.1145	5.25273	20.1477
B07	1256	Vinblastine sulfate	Disrupts microtubules	916	416	-12.1733	-1.3875	-34.5	-2.51156	-9.49828	0.943349	-6.13865	4.29373	2.61854	-7.81846	-1.94953	-23.3367													3.18227	1.53182	2.05585	22.4195													6.84841	25.004	8.38463	22.4195
B08	1259	1-Deoxymannojirimycin hydrochloride	α-Mannosidase I inhibitor	916	417	-19.7467	1.7375	-19.2692	-2.2341	-8.27074	-1.33921	-5.5833	3.21216	0.936475	-6.92702	-0.248302	-19.5079													1.5002	2.42327	3.75708	26.2482													3.22852	39.5551	15.3229	26.2482
B09	1262	SR 95531 hydrobromide	Selective, competitive GABAA receptor antagonist	916	418	-7.37333	-3.3125	-31.8846	-2.28613	-9.45468	1.90064	-3.53489	1.36243	1.63153	-6.49478	-2.79931	-19.629													2.19526	2.8555	1.20607	26.1272													4.72433	46.6104	4.91886	26.1272
B10	1263	GR 144053 trihydrochloride	Glycoprotein IIb/IIIa (αIIbβ3) receptor antagonist. Antithrombotic	916	419	-6.36	-1.89583	-8.26923	-2.28035	-7.55038	1.88202	-4.83043	6.87423	4.37813	-6.19041	-2.08809	-7.31462													4.94185	3.15987	1.91729	38.4415													10.6351	51.5787	7.81952	38.4415
B11	1264	SB 202190	Potent, selective inhibitor of p38 MAPK	916	420	-120.733	-33.3458	-348.962	-24.1763	-27.4383	-14.2162	-18.2225	-0.659404	-7.43783	-22.8304	-28.7611	-234.847													-6.8741	-13.4801	-24.7557	-189.091													-14.7934	-220.036	-100.964	-189.091
C02	1267	Pifithrin- α hydrobromide	p53 inhibitor. Also aryl hydrocarbon receptor agonist	916	421	-33.2933	-1.34583	-82.1154	0.442197	-13.6899	-0.552668	-11.1994	-3.59395	-2.07331	-12.4446	-0.451818	-57.7044													-1.50958	-3.09436	3.55356	-11.9482													-3.24869	-50.5094	14.4929	-11.9482
C03	1274	GR 159897	Non-peptide, potent NK2 antagonist	916	422	-31.8533	-4.07917	-166.038	-1.63295	-20.4911	-6.53076	-14.151	-2.08834	-4.30955	-17.3211	-2.85606	-98.9459													-3.74582	-7.97078	1.14933	-53.1897													-8.06122	-130.107	4.68743	-53.1897
C04	1282	GNTI dihydrochloride	Potent, selective κ antagonist	916	423	-0.44	1.8875	-48.9615	2.80636	-8.49362	1.14188	-6.42476	4.24777	2.69482	-7.45919	2.34693	-24.7008													3.25855	1.89109	6.35231	21.0554													7.01258	30.8683	25.9074	21.0554
C05	1284	Olomoucine	Cyclin-dependent kinase inhibitor	916	424	-7.48	1.65417	-59.9615	-1.21098	-11.0143	0.690263	-7.3794	2.51161	1.60094	-9.19687	0.221592	-33.7208													2.16467	0.153413	4.22697	12.0354													4.65848	2.50417	17.2394	12.0354
C06	1295	Loreclezole hydrochloride	Subtype-selective GABAA receptor modulator	916	425	-20.28	-4.52083	-60.4231	-3.32659	-10.4624	1.58303	-3.79371	5.66164	3.62234	-7.12806	-3.92371	-40.3515													4.18607	2.22222	0.0816715	5.40462													9.00865	36.2734	0.333091	5.40462
C07	1296	CI 966 hydrochloride	Selective inhibitor of GAT-1	916	426	-21.2133	-7.0125	-78.1923	-3.94509	-7.60597	4.98517	-4.1706	11.5428	8.264	-5.88828	-5.47879	-49.7028													8.82773	3.462	-1.47341	-3.94667													18.9978	56.5103	-6.00918	-3.94667
C08	1302	(S)-3,4-DCPG	Potent, selective mGlu8a agonist	916	427	-13.1867	-0.8375	-30.1923	-0.291908	-9.29803	-5.15114	-5.7134	6.13631	0.492585	-7.50571	-0.564704	-21.6895													1.05631	1.84457	3.44068	24.0667													2.27325	30.1089	14.0325	24.0667
C09	1304	BW-B 70C	5-Lipoxygenase inhibitor	916	428	-73.9333	-21.6542	-229.038	-14.552	-20.0982	-9.03037	-12.0467	3.20539	-2.91249	-16.0725	-18.1031	-151.486													-2.34876	-6.72219	-14.0977	-105.73													-5.05466	-109.727	-57.4964	-105.73
C10	1305	Monastrol	Selective inhibitor of mitotic kinesin Eg5	916	429	-0.946667	-0.7375	-29.9615	-1.46532	-4.15072	0.9319	-7.11281	9.18737	5.05963	-5.63177	-1.10141	-15.4541													5.62336	3.71852	2.90397	30.3021													12.1018	60.6974	11.8436	30.3021
C11	1307	Ciglitazone	Selective PPARγ agonist	916	430	-150.307	-47.2042	-455.192	-33.5809	-39.7013	-63.7044	-26.3209	-46.1525	-54.9285	-33.0111	-40.3925	-302.749													-54.3647	-23.6608	-36.3872	-256.993													-116.996	-386.216	-148.402	-256.993
D02	3857	Dexrazoxane hydrochloride	Topoisomerase II inhibitor	916	431	-26.4933	-0.7875	-82.5769	-2.97399	-10.7994	-5.83523	-7.11886	-1.87323	-3.85423	-8.95914	-1.88074	-54.5351													-3.2905	0.391145	2.12464	-8.77897													-7.08133	6.38467	8.66517	-8.77897
D03	1312	WY 14643	Selective PPARα agonist	916	432	-1.42667	2.69583	-14.9615	3.62139	-7.81311	-2.38082	-8.02595	-0.609058	-1.49494	-7.91953	3.15861	-8.1941													-0.931212	1.43075	7.16399	37.5621													-2.00402	23.3541	29.2178	37.5621
D04	1317	CP 94253 hydrochloride	Potent, selective 5-HT1B agonist	916	433	-13.4533	0.3875	-69.7308	1.11272	-7.19904	-3.30556	-7.31987	0.327294	-1.48913	-7.25946	0.750108	-41.5921													-0.925401	2.09083	4.75549	4.1641													-1.99151	34.1286	19.3949	4.1641
D05	1321	ZM 336372	Potent, selective c-Raf inhibitor	916	434	-43.32	5.02917	-57.7308	0.0202312	-28.1363	-4.29888	-16.3403	0.153278	-2.0728	-22.2383	2.5247	-50.5254													-1.50907	-12.888	6.53008	-4.76923													-3.24761	-210.372	26.6324	-4.76923
D06	1322	GR 113808	Potent, selective 5-HT4 antagonist	916	435	-64.8933	-12.9208	-150.577	-7.57514	-26.4045	-14.7269	-14.7635	-3.96658	-9.34674	-20.584	-10.248	-107.735													-8.78301	-11.2337	-6.24261	-61.979													-18.9015	-183.368	-25.46	-61.979
D07	1324	RX 821002 hydrochloride	Potent, selective α2D antagonist	916	436	-31.4267	-1.49583	-52.1923	-2.16474	-10.5009	0.771008	-9.05673	-9.06322	-4.14611	-9.77883	-1.83029	-41.8095													-3.58238	-0.428544	2.1751	3.94667													-7.70947	-6.99513	8.87095	3.94667
D08	1325	RS 100329 hydrochloride	Potent, subtype-selective α1A antagonist	916	437	-11.5867	-4.35417	-36.1154	-1.5289	-10.355	-2.30247	-8.6524	5.45445	1.57599	-9.5037	-2.94153	-23.851													2.13972	-0.153413	1.06385	21.9051													4.60479	-2.50417	4.33882	21.9051
D09	1327	L-655,708	Selective for α5-containing GABAA receptors	916	438	-14.76	-7.8875	-38.4231	-2.70231	-9.46385	-2.37595	-8.2239	7.06513	2.34459	-8.84387	-5.29491	-26.5915													2.90832	0.506408	-1.28952	19.1646													6.25886	8.26611	-5.25922	19.1646
D10	1328	Flumazenil	Benzodiazepine antagonist	916	439	0.706667	-3.4375	-41.9615	-3.4711	-6.75917	-1.16995	-6.29869	1.4451	0.137575	-6.52893	-3.4543	-20.6274													0.701304	2.82135	0.551084	25.1287													1.50924	46.0531	2.24755	25.1287
D11	3858	CH 223191	Potent aryl hydrocarbon receptor (AhR) antagonist	916	440	-47.6133	-20.5875	-141.885	-14.9393	-17.3308	-14.9557	-11.1499	-3.30236	-9.12903	-14.2404	-17.7634	-94.749													-8.5653	-4.89008	-13.758	-48.9928													-18.433	-79.8209	-56.111	-48.9928
E02	1348	UB 165 fumarate	Subunit selective nAChR agonist	916	441	-2.81333	0.645833	-69.1923	-0.627168	-11.0979	-4.95619	-5.82005	-3.38446	-4.17033	-8.45898	0.00933285	-36.0028													-3.6066	0.891301	4.01472	9.75333													-7.76159	14.5487	16.3737	9.75333
E03	1349	(R)-(-)-Rolipram	PDE4 inhibitor. More active enantiomer of rolipram (Cat. No. 0905)	916	442	-13.9333	2.6625	-60.1923	0.702312	-5.67709	-2.83622	-8.45782	1.77235	-0.531936	-7.06746	1.68241	-37.0628													0.0317929	2.28283	5.68779	8.69333													0.0684201	37.2627	23.1972	8.69333
E04	1350	(S)-(+)-Rolipram	PDE4 inhibitor. Less active enantiomer of rolipram (Cat. No. 0905)	916	443	-11	2.37083	-62.4231	0.083815	-13.4316	0.995918	-7.49968	1.52215	1.25903	-10.4656	1.22732	-36.7115													1.82276	-1.11534	5.23271	9.04462													3.92268	-18.2058	21.3412	9.04462
E05	1356	MG 624	α7 neuronal nicotinic receptor antagonist	916	444	-127.027	-35.6958	-380.731	-27.3728	-13.6753	-19.5404	-9.29598	-4.43828	-11.9894	-11.4856	-31.5343	-253.879													-11.4256	-2.13535	-27.5289	-208.123													-24.5886	-34.8554	-112.275	-208.123
E06	1357	U 99194 maleate	Potent, selective D3 antagonist	916	445	-40.6533	-5.42083	-126.654	-4.75434	-16.3563	-9.65591	-12.1421	-0.528772	-5.09234	-14.2492	-5.08758	-83.6536													-4.52861	-4.8989	-1.0822	-37.8974													-9.74582	-79.9649	-4.41367	-37.8974
E07	1361	PD 123319 ditrifluoroacetate	Potent, selective non-peptide AT2 antagonist	916	446	-13.4533	-2.8125	-112.423	-2.18786	-5.88035	-5.21824	-5.4991	4.45764	-0.3803	-5.68973	-2.50018	-62.9382													0.183429	3.66055	1.5052	-17.1821													0.39475	59.7514	6.13885	-17.1821
E08	1363	PD 81723	Allosteric potentiator of A1 receptors	916	447	-41.56	-11.0708	-162.115	-10.5809	-18.9982	-3.07477	-11.7544	6.60324	1.76424	-15.3763	-10.8259	-101.838													2.32796	-6.026	-6.8205	-56.0815													5.00991	-98.3626	-27.8168	-56.0815
E09	1366	ZM 449829	Potent, selective JAK3 inhibitor	916	448	-6.84	-5.17917	-41.9615	-4.90462	-7.98597	2.61798	-5.5016	7.69168	5.15483	-6.74378	-5.0419	-24.4008													5.71856	2.6065	-1.03651	21.3554													12.3066	42.546	-4.22733	21.3554
E10	1367	ZM 39923 hydrochloride	Potent, selective JAK3 inhibitor	916	449	-152.787	-47.3625	-462.115	-33.8757	-31.2452	-47.1107	-17.1829	-15.9579	-31.5343	-24.214	-40.6191	-307.451													-30.9706	-14.8638	-36.6137	-261.695													-66.6504	-242.622	-149.326	-261.695
E11	1371	SB 200646 hydrochloride	5-HT2C/2B antagonist	916	450	-16.8133	-3.30417	-54.2692	-4.86994	-4.9132	-0.194942	-6.82832	0.303933	0.0544955	-5.87076	-4.08705	-35.5413													0.618225	3.47952	-0.0816715	10.2149													1.33045	56.7963	-0.333091	10.2149
F02	1375	SB 228357	5-HT2C/2B antagonist/inverse agonist	916	451	-151.587	-47.2292	-461.808	-33.6676	-42.4073	-63.7044	-24.2528	-43.5039	-53.6041	-33.33	-40.4484	-306.697													-53.0404	-23.9798	-36.443	-260.941													-114.146	-391.422	-148.63	-260.941
F03	1376	SB 218795	Potent, selective non-peptide NK3 antagonist	916	452	-13.2933	-0.445833	-56.0385	-0.783237	-7.39286	4.97362	-5.32798	6.93497	5.95429	-6.36042	-0.614535	-34.6659													6.51802	2.98986	3.39085	11.0903													14.0271	48.8036	13.8293	11.0903
F04	1379	SB 221284	Potent, selective 5-HT2C/2B antagonist	916	453	-10.1733	-0.829167	-55.8077	-0.736994	-6.85708	2.76503	-4.81484	8.50274	5.63389	-5.83596	-0.78308	-32.9905													6.19762	3.51432	3.2223	12.7656													13.3376	57.3644	13.1419	12.7656
F05	1380	PMPA (NAALADase inhibitor)	GCP II inhibitor	916	454	-4.06667	2.2375	-10.1923	-0.939306	-6.45592	-5.95181	-5.15268	6.05745	0.0528187	-5.8043	0.649097	-7.12949													0.616548	3.54598	4.65448	38.6267													1.32684	57.8812	18.9829	38.6267
F06	1381	GW 5074	Potent, selective c-Raf1 kinase inhibitor	916	455	-152.733	-47.3708	-460.962	-33.7948	-42.4073	-46.1346	-20.3812	-43.596	-44.8653	-31.3942	-40.5828	-306.847													-44.3016	-22.044	-36.5774	-261.091													-95.3394	-359.824	-149.178	-261.091
F07	1382	L-152,804	Potent, selective non-peptide NPY Y5 antagonist	916	456	2.33333	-0.670833	-59.8846	-0.823699	-6.592	-1.79928	-7.65756	1.79046	-0.00440916	-7.12478	-0.747266	-28.7756													0.55932	2.2255	3.25812	16.9805													1.20369	36.3269	13.288	16.9805
F08	1383	BML-190	Potent, selective CB2 ligand	916	457	-1.56	-6.15417	-35.4231	-2.70809	-6.74443	0.490243	-9.58742	-1.68129	-0.595522	-8.16593	-4.43113	-18.4915													-0.0317929	1.18435	-0.425747	27.2646													-0.0684201	19.3323	-1.73637	27.2646
F09	1385	MRS 1334	Potent, highly selective hA3 antagonist	916	458	-28.2	-5.7125	-126.192	-6.65029	-15.9075	-5.34877	-15.4137	0.873659	-2.23755	-15.6606	-6.18139	-77.1962													-1.67382	-6.31031	-2.17601	-31.44													-3.60216	-103.003	-8.87469	-31.44
F10	1393	SB 222200	Potent, selective non-peptide NK3 antagonist. Brain penetrant	916	459	-86.7333	-21.6625	-269.423	-14.7428	-18.8604	-9.55834	-12.157	3.94179	-2.80828	-15.5087	-18.2026	-178.078													-2.24455	-6.15841	-14.1973	-132.322													-4.83039	-100.524	-57.9023	-132.322
F11	1394	(RS)-3,4-DCPG	Potent systemically active anticonvulsant. Racemate of (R)-3,4,-DCPG (Cat. No. 1395)	916	460	-7.74667	-4.3375	-15.7308	-2.50578	-3.68747	-0.558244	-8.74413	2.03895	0.740354	-6.2158	-3.42164	-11.7387													1.30408	3.13448	0.583743	34.0174													2.80646	51.1642	2.38075	34.0174
G02	1395	(R)-3,4-DCPG	AMPA antagonist/weak NMDA antagonist	916	461	-16.1733	-4.1875	-7.80769	-0.656069	-13.6545	3.03405	-5.43606	3.76072	3.39738	-9.54526	-2.42178	-11.9905													3.96111	-0.194977	1.5836	33.7656													8.52453	-3.18262	6.45858	33.7656
G03	1396	Fenretinide	Synthetic retinoid. Potent anticancer agent	916	462	-150.627	-47.0875	-459.654	-33.604	-38.5583	-59.8	-22.6948	-46.039	-52.9195	-30.6266	-40.3458	-305.14													-52.3558	-21.2763	-36.3404	-259.384													-112.672	-347.294	-148.211	-259.384
G04	1397	PP 1	Potent, selective Src inhibitor	916	463	-76.6	-13.2042	-237.577	-14.5983	-16.2546	-5.13292	-7.14001	5.40877	0.137929	-11.6973	-13.9012	-157.088													0.701658	-2.34702	-9.89583	-111.332													1.51001	-38.3105	-40.3594	-111.332
G05	1398	Kenpaullone	Potent cyclin-dependent kinase inhibitor. Also inhibits GSK-3	916	464	-152.467	-47.3125	-461.885	-33.7717	-38.6866	-47.1107	-24.1125	-44.2102	-45.6605	-31.3996	-40.5421	-307.176													-45.0967	-22.0493	-36.5367	-261.419													-97.0506	-359.911	-149.012	-261.419
G06	1399	CP 339818 hydrochloride	Non-peptide, potent KV1.3 channel blocker	916	465	-126.387	-39.2542	-390.962	-28.552	-15.5107	-20.2026	-7.69013	-5.29492	-12.7488	-11.6004	-33.9031	-258.674													-12.185	-2.25015	-29.8977	-212.918													-26.2229	-36.7293	-121.935	-212.918
G07	1400	SCH 202676 hydrobromide	Inhibitor of ligand binding to G-protein-coupled receptors	916	466	-66.84	-18.7708	-210.115	-15.5058	-23.1182	-8.65522	-15.7864	-4.62861	-6.64191	-19.4523	-17.1383	-138.478													-6.07818	-10.102	-13.1329	-92.7215													-13.0806	-164.895	-53.5616	-92.7215
G08	1401	NU 1025	Potent PARP inhibitor	916	467	1.45333	-2.1625	-19.5769	-2.38439	-8.01879	1.48108	-4.02989	8.50474	4.99291	-6.02434	-2.27345	-9.06179													5.55664	3.32594	1.73194	36.6944													11.9582	54.2895	7.06356	36.6944
G09	1402	SB 203580 hydrochloride	Selective inhibitor of p38 MAPK; water-soluble	916	468	-24.92	-5.2625	-106.115	-9.2052	-11.6342	-0.491438	-7.97241	5.11747	2.31302	-9.80332	-7.23385	-65.5177													2.87675	-0.453041	-3.22847	-19.7615													6.19091	-7.395	-13.167	-19.7615
G10	1403	FPL 64176	Potent activator of Ca2+ channels (L-type)	916	469	-29.6933	-10.5542	-153.192	-7.2052	-11.877	-1.2958	-12.2462	0.274374	-0.510712	-12.0616	-8.87968	-91.4428													0.0530171	-2.71132	-4.8743	-45.6867													0.114096	-44.257	-19.8794	-45.6867
G11	1405	(-)-Terreic acid	Selective inhibitor of BTK	916	470	-10.4933	-5.7625	-19.4231	-3.04335	-7.26615	0.325269	-7.32198	3.83347	2.07937	-7.29406	-4.40293	-14.9582													2.6431	2.05622	-0.397543	30.7979													5.68809	33.5637	-1.62135	30.7979
H02	1407	PP 2	Potent, selective Src inhibitor	916	471	-50.44	-10.3125	-129.115	-9.1474	-15.1235	-3.68618	-6.63384	7.37406	1.84394	-10.8787	-9.72995	-89.7777													2.40767	-1.52839	-5.72457	-44.0215													5.18144	-24.9479	-23.3472	-44.0215
H03	1410	SDM25N hydrochloride	Potent, selective non-peptide δ antagonist	916	472	-148.44	-46.5708	-451.192	-33.1243	-41.2184	-61.9422	-24.9443	-47.0558	-54.499	-33.0814	-39.8476	-299.816													-53.9353	-23.7311	-35.8422	-254.06													-116.072	-387.364	-146.179	-254.06
H04	1414	Scopolamine hydrobromide	Non-selective muscarinic antagonist	916	473	-4.78667	1.2625	8.73077	-0.83526	-8.29424	-11.9927	-7.53642	1.72448	-5.13413	-7.91533	0.21362	1.97205													-4.5704	1.43495	4.219	47.7282													-9.83574	23.4227	17.2069	47.7282
H05	1415	1400W dihydrochloride	Potent, highly selective iNOS inhibitor	916	474	4.78667	-2.94583	-15.3462	-3.65029	-8.43984	-2.53007	-8.17463	-0.921526	-1.7258	-8.30723	-3.29806	-5.27974													-1.16207	1.04305	0.707322	40.4764													-2.50083	17.0257	2.88475	40.4764
H06	1417	Daidzein	Arrests cell cycle in G1 phase	916	475	-10.84	-6.65417	-37.2692	-3.02601	-8.67599	-5.10036	-6.84478	-1.54636	-3.32336	-7.76038	-4.84009	-24.0546													-2.75963	1.5899	-0.834706	21.7015													-5.93888	25.952	-3.40428	21.7015
H07	1418	Resveratrol	Cyclooxygenase inhibitor	916	476	-143.373	-42.5208	-422.962	-31.6214	-29.162	-27.9684	-19.2703	-17.6308	-22.7996	-24.2162	-37.0711	-283.167													-22.2359	-14.8659	-33.0657	-237.411													-47.8528	-242.656	-134.856	-237.411
H08	1419	Naloxone benzoylhydrazone	Full κ agonist, partial μ and δ agonist and antagonizes agonist-induced activation of NOP	916	477	-4.33333	-4.1625	-40.1923	-1.97977	-9.23949	0.277778	-6.93387	3.75538	2.01658	-8.08668	-3.07113	-22.2628													2.58031	1.2636	0.934249	23.4933													5.55296	20.6258	3.81026	23.4933
H09	1422	DCEBIO	Activates Cl- conductance and hIK1 K+ channels	916	478	-30.7333	-6.52917	-112.577	-10.1301	-12.041	-5.78515	-8.77291	6.68534	0.450097	-10.4069	-8.32961	-71.6551													1.01383	-1.05665	-4.32423	-25.899													2.18181	-17.2478	-17.636	-25.899
H10	1425	(S)-(+)-Dimethindene maleate	M2-selective antagonist	916	479	-4.62667	0.195833	-30.8077	-3.40173	-9.45086	-5.28893	-6.76716	2.48892	-1.40001	-8.10901	-1.60295	-17.7172													-0.836277	1.24127	2.40243	28.039													-1.79971	20.2614	9.79813	28.039
H11	1426	PPT	Subtype-selective ERα agonist	916	480	-152.493	-47.3542	-462.577	-33.8642	-38.4677	-58.4643	-21.4473	-30.4051	-44.4347	-29.9575	-40.6092	-307.535													-43.871	-20.6072	-36.6038	-261.779													-94.4127	-336.373	-149.286	-261.779
A02	1430	DuP 697	Cyclooxygenase-2 (COX-2) inhibitor	917	481	-323.034	-43.8259	-36.0433	-31.3612	-506.815	-21.4631	-186.592	-13.6435	-17.5533	-346.703	-37.5935	-179.539	-2.25766	-183.469	-6.88614	-36.9306	4.85924	-82.6144	8.70145	35.8179	-47.6023	-555.342	-45.0232	-193.672	-15.2956	-163.234	-30.7074	-142.608	52.4615	472.727	53.7247	229.49					2.59226	1	3.32331	1.34943	-39.6502	-163.234	-102.05	-192.44
A03	1435	SQ 22536	Adenylyl cyclase inhibitor	917	482	-48.4138	-3.1194	-6.87008	1.45247	-294.397	-2.20388	-95.7031	-0.343638	-1.27376	-195.05	-0.833466	-27.6419													0.983895	-11.5807	6.05267	9.28862													2.55051	-11.5807	20.1149	12.5344
A04	1437	D609	Selective PC-PLC inhibitor	917	483	-71.0345	-5.83582	-6.76772	-1.04943	-228.609	-1.18375	-73.5291	-0.952953	-1.06835	-151.069	-3.44263	-38.9011													1.18931	32.4003	3.44351	-1.97054													3.08298	32.4003	11.4439	-2.65911
A05	1440	BMY 14802 hydrochloride	Sigma antagonist. Antipsychotic agent	917	484	-42.4138	-4.97015	-7.14567	-1.01901	-299.211	-3.97104	-93.2609	-0.537097	-2.25407	-196.236	-2.99458	-24.7797													0.003589	-12.7665	3.89156	12.1508													0.0093036	-12.7665	12.9329	16.3967
A06	1441	BMS 182874 hydrochloride	Highly selective, orally active non-peptide ETA antagonist	917	485	-61.3103	-4.43284	-4.69685	-2.03802	-238.711	-3.22698	-78.7414	1.39134	-0.917817	-158.726	-3.23543	-33.0036													1.33984	24.7431	3.65071	3.92696													3.47321	24.7431	12.1325	5.29916
A07	1442	BMY 45778	Non-prostanoid prostacyclin IP receptor partial agonist	917	486	-318.276	-48.403	-38.9803	-34.7757	-331.106	-8.92208	-131.769	-2.92276	-5.92242	-231.438	-41.5893	-178.628													-3.66477	-47.9683	-34.7032	-141.698													-9.50001	-47.9683	-115.33	-191.211
A08	1447	SKF 81297 hydrobromide	D1 agonist	917	487	-66.1379	-9.20896	-8.12205	-3.74905	-136.999	1.09777	-28.2302	3.31269	2.20523	-82.6144	-6.479	-37.13													4.46289	100.855	0.407137	-0.19943													11.5689	100.855	1.35304	-0.269117
A09	1448	Formoterol hemifumarate	Potent and selective β2 agonist	917	488	-51.8621	-2.40299	-1.29528	1.30798	-229.485	-4.46383	-46.6782	1.21948	-1.62218	-138.081	-0.5475	-26.5787													0.635479	45.3879	6.33864	10.3519													1.64732	45.3879	21.0653	13.9692
A10	1453	Clemastine fumarate	H1 antagonist	917	489	-242.621	-46.5323	-35.0197	-33.8099	-570.532	-33.4254	-235.438	-20.4175	-26.9214	-402.985	-40.1711	-138.82													-24.6638	-219.516	-33.285	-101.89													-63.9348	-219.516	-110.616	-137.493
A11	1454	GYKI 52466 hydrochloride	Selective non-competitive AMPA antagonist	917	490	-153.31	-25.9254	-20.2008	-15.9544	-403.179	-13.1354	-170.99	-5.96438	-9.54987	-287.084	-20.9399	-86.7556													-7.29222	-103.615	-14.0537	-49.825													-18.9033	-103.615	-46.705	-67.2354
B02	1459	SU 4312	Potent inhibitor of VEGFR tyrosine kinase	917	491	-139.931	-15.607	-13.4134	-6.08365	-365.68	-1.92495	-117.418	-2.59755	-2.26125	-241.549	-10.8453	-76.6722													-0.003589	-58.08	-3.95917	-39.7417													-0.0093036	-58.08	-13.1576	-53.6286
B03	1460	PACOCF3	Phospholipase A2 inhibitor	917	492	-26.2069	-0.0547264	-3.50787	4.1749	-199.09	3.6358	-75.2697	-0.507219	1.56429	-137.18	2.06009	-14.8574													3.82194	46.2897	8.94623	22.0732													9.90746	46.2897	29.7311	29.7862
B04	1461	Linomide	Immunomodulator with antiangiogenic properties	917	493	-59.8621	0.273632	-2.25591	4.55513	-246.879	0.0328753	-60.1136	4.90726	2.47007	-153.496	2.41438	-31.059													4.72772	29.9731	9.30052	5.87157													12.2555	29.9731	30.9085	7.92328
B05	1470	Flecainide acetate	Cardiac Na+ channel blocker. Antiarrhythmic	917	494	-42.8276	-4.47264	-1.90157	1.04183	-274.663	-0.362296	-52.0094	1.36893	0.503319	-163.336	-1.71541	-22.3646													2.76098	20.1331	5.17073	14.566													7.15715	20.1331	17.184	19.6558
B06	1471	Etomidate	GABA mimetic and GABA modulatory agent	917	495	-39.1034	-0.552239	-7.98031	2.47148	-194.565	4.02982	-51.5373	-0.390779	1.81952	-123.051	0.959622	-23.5419													4.07718	60.4183	7.84576	13.3887													10.5691	60.4183	26.0739	18.0671
B07	1472	Suramin hexasodium salt	Non-selective P2 antagonist	917	496	-63.6552	-5.76617	-8.23228	-2.82129	-200.942	-2.03078	-128.286	0.852395	-0.589191	-164.614	-4.29373	-35.9437													1.66847	18.8551	2.59241	0.986831													4.32509	18.8551	8.61539	1.33166
B08	1477	GR 127935 hydrochloride	Potent, selective 5-HT1B/1D antagonist	917	497	-345.034	-52.4527	-39.8071	-37.0875	-786.846	-56.9498	-323.838	-38.2548	-47.6023	-555.342	-44.7701	-192.421													-45.3446	-371.873	-37.884	-155.49													-117.545	-371.873	-125.9	-209.823
B09	1479	Mifepristone	Progesterone and glucocorticoid antagonist	917	498	-237.517	-39.1095	-31.7598	-27.8479	-624.232	-27.1067	-209.681	-16.7262	-21.9165	-416.956	-33.4787	-134.639													-19.6588	-233.487	-26.5925	-97.708													-50.9606	-233.487	-88.3753	-131.85
B10	1480	FIT	Irreversible δ agonist	917	499	-65.6552	-12.4826	-7.80709	-7.18631	-251.813	0.0682794	-67.6773	0.561076	0.314678	-159.745	-9.83445	-36.7311													2.57233	23.7243	-2.94831	0.19943													6.66815	23.7243	-9.79816	0.269117
B11	1484	Oleylethanolamide	GPR55 agonist. Also PPARα agonist	917	500	-21.4483	-4.99005	-1.24016	-3.47529	-225.442	-12.5812	-91.5297	-3.48399	-8.0326	-158.486	-4.23267	-11.3442													-5.77495	24.9836	2.65347	25.5863													-14.9701	24.9836	8.81832	34.527
C02	1493	CGP 78608	Potent, selective glycine-site NMDA antagonist	917	501	-55.0345	0.532338	-5.49213	3.96958	-240.349	0.946798	-76.1991	0.0852112	0.516005	-158.274	2.25096	-30.2633													2.77366	25.1953	9.1371	6.66725													7.19004	25.1953	30.3654	8.997
C03	1496	SP 600125	Novel and selective JNK inhibitor	917	502	-261.448	-40.6517	-32.9331	-29.3156	-424.331	-22.0518	-184.485	-16.0583	-19.055	-304.408	-34.9837	-147.191													-16.7974	-120.939	-28.0975	-110.26													-43.5431	-120.939	-93.3769	-148.788
C04	1497	Rimcazole dihydrochloride	σ2 antagonist. Also DAT inhibitor	917	503	-135.517	-20.1741	-22.437	-13.5361	-550.228	-18.2451	-236.771	-10.9143	-14.5797	-393.5	-16.8551	-78.9771													-12.322	-210.03	-9.96899	-42.0466													-31.9419	-210.03	-33.1301	-56.7389
C05	1505	Mycophenolic acid	Inosine monophosphatase dehydrogenase inhibitor	917	504	-343.862	-52.5522	-40.3425	-36.9354	-751.795	-49.7926	-323.838	-34.4885	-42.1405	-537.816	-44.7438	-192.102													-39.8829	-354.347	-37.8577	-155.172													-103.387	-354.347	-125.813	-209.394
C06	1506	Terazosin hydrochloride	α1 and α2B antagonist (α1 > α2B). Orally active	917	505	-50.5517	5.99502	-4.88583	-0.0532319	-220.846	0.188424	-74.4562	1.38048	0.784455	-147.651	2.9709	-27.7188													3.04211	35.8182	9.85704	9.21178													7.88593	35.8182	32.758	12.4307
C07	1507	FR 122047 hydrochloride	Cyclooxygenase (COX-1) inhibitor	917	506	-228.345	-40.791	-39.3189	-31.635	-723.285	-44.6112	-282.883	-29.7677	-37.1894	-503.084	-36.213	-133.832													-34.9318	-319.615	-29.3269	-96.9013													-90.5521	-319.615	-97.4624	-130.762
C08	1508	GW 9662	Selective PPARγ antagonist	917	507	-14.4138	-8.21393	-7.04331	-6.37262	-133.162	6.0469	-33.4969	3.50496	4.77593	-83.3292	-7.29328	-10.7286													7.03359	100.14	-0.407137	26.202													18.2329	100.14	-1.35304	35.3578
C09	1509	TMS	Cytochrome P450 1B1 inhibitor	917	508	-311.655	-48.8109	-37.7992	-35.2167	-615.949	-32.8631	-255.861	-23.6992	-28.2812	-435.905	-42.0138	-174.727													-26.0235	-252.435	-35.1277	-137.797													-67.4596	-252.435	-116.74	-185.947
C10	1510	Ozagrel hydrochloride	Selective thromboxane A2 synthetase inhibitor	917	509	-9.17241	-0.233831	-0.0748031	1.03422	-234.972	1.71615	-31.1836	1.41413	1.56514	-133.078	0.400195	-4.62361													3.82279	50.3914	7.28633	32.307													9.90966	50.3914	24.2148	43.596
C11	1511	SR 59230A hydrochloride	Potent and selective β3 antagonist	917	510	-344.621	-52.6816	-40.3583	-37.0951	-704.103	-49.8809	-323.838	-38.2548	-44.0678	-513.97	-44.8883	-192.489													-41.8102	-330.501	-38.0022	-155.559													-108.383	-330.501	-126.293	-209.916
D02	1512	SB 205384	GABAA receptor modulator; slows current decay	917	511	-246.345	-36.4925	-31.4843	-28.5399	-587.297	-24.8708	-232.233	-15.1917	-20.0313	-409.765	-32.5162	-138.915													-17.7736	-226.296	-25.6301	-101.984													-46.0737	-226.296	-85.1768	-137.62
D03	1513	CGP 7930	Positive modulator at GABAB receptors	917	512	27.3793	-6.9204	-10.6654	5.65779	-274.249	-1.95329	-143.589	-1.99859	-1.97594	-208.919	-0.631302	8.35698													0.281719	-25.45	6.25484	45.2875													0.730287	-25.45	20.7868	61.1124
D04	1514	CGP 13501	Positive modulator at GABAB receptors	917	513	5.17241	4.74129	-1.54724	12.6616	-182.604	1.85805	-84.7163	-2.69553	-0.418741	-133.66	8.70145	1.81258													1.83892	49.8093	15.5876	38.7431													4.76694	49.8093	51.8024	52.2812
D05	1516	SDZ 21009	β-adrenoceptor antagonist. Also 5-HT1A/1B antagonist	917	514	-32.7586	-6.75124	-1.87795	2	-208.932	4.669	-42.0123	2.45512	3.56206	-125.472	-2.37562	-17.3183													5.81972	57.9972	4.51052	19.6123													15.0862	57.9972	14.9899	26.4654
D06	1518	5-Iodo-A-85380 dihydrochloride	High affinity α4β2 and α6β2 subtype-selective agonist	917	515	9.93103	3.0398	-1.68898	0.106464	-199.593	0.982584	-49.0981	1.30058	1.14158	-124.346	1.57313	4.12103													3.39924	59.1237	8.45927	41.0516													8.81169	59.1237	28.1128	55.3963
D07	1524	LY 288513	Selective CCK2 antagonist	917	516	-175.793	-29.0299	-21.9409	-17.1559	-354.837	-4.19386	-116.492	0.198512	-1.99768	-235.665	-23.0929	-98.867													0.259981	-52.1953	-16.2067	-61.9365													0.673936	-52.1953	-53.86	-83.579
D08	1526	Mevastatin	HMG-CoA reductase inhibitor	917	517	-223.103	-45.7264	-29.2874	-30.5932	-733.549	-50.1146	-286.227	-25.6154	-37.865	-509.888	-38.1598	-126.195													-35.6074	-326.419	-31.2736	-89.2649													-92.3034	-326.419	-103.932	-120.457
D09	3862	Eletriptan hydrobromide	Orally active, selective 5-HT1B/1D agonist	917	518	28.2759	-5.60697	4.47638	-0.828897	-344.468	-10.6192	-125.096	-5.40415	-8.01167	-234.782	-3.21793	16.3761													-5.75401	-51.3126	3.66821	53.3067													-14.9159	-51.3126	12.1906	71.9337
D10	1530	Lovastatin	HMG-CoA reductase inhibitor	917	519	-227.172	-44.791	-29.7756	-31.9087	-733.197	-48.5706	-264.624	-27.1308	-37.8507	-498.911	-38.3499	-128.474													-35.5931	-315.441	-31.4638	-91.5434													-92.2664	-315.441	-104.564	-123.532
D11	1531	Icilin	Activates a novel cold receptor. Cooling agent	917	520	2.62069	-1.74627	-0.240157	-1.46768	-219.568	-3.02295	-43.5139	2.5715	-0.225727	-131.541	-1.60697	1.19027													2.03193	51.9284	5.27917	38.1208													5.26728	51.9284	17.5443	51.4414
E02	1540	DCPIB	Selective blocker of VSAC/ICl, swell. Inhibits glucose-stimulated insulin release	917	521	-338.828	-51.398	-40.122	-36.2053	-290.817	-12.2939	-52.4381	-4.7197	-8.50679	-171.628	-43.8017	-189.475													-6.24913	11.8418	-36.9155	-152.544													-16.1993	11.8418	-122.682	-205.848
E03	1542	Splitomicin	Sir2p inhibitor	917	522	-39.7931	0.293532	-2.02756	7.93156	-256.883	1.27775	-100.932	-0.0331743	0.622286	-178.908	4.11255	-20.9103													2.87994	4.5618	10.9987	16.0202													7.46555	4.5618	36.5521	21.6182
E04	1544	(±)-Bay K 8644	Ca2+-channel activator (L-type)	917	523	-74.069	-1.54726	-5.43701	6.80608	-242.08	1.99604	-86.6003	2.25086	2.12345	-164.34	2.62941	-39.753													4.38111	19.1291	9.51555	-2.82243													11.357	19.1291	31.6231	-3.80867
E05	1546	(S)-(-)-Bay K 8644	Ca2+-channel activator (L-type)	917	524	-70.6897	-10.99	-8.96457	-1.56654	-245.883	6.82045	-87.8489	2.89803	4.85924	-166.866	-6.27829	-39.8271													7.1169	16.6032	0.607845	-2.89655													18.4488	16.6032	2.02006	-3.9087
E06	1547	NSC 95397	Selective Cdc25 dual specificity phosphatase inhibitor	917	525	-344.552	-52.6816	-39.9724	-37.1027	-644.382	-49.8809	-265.273	-29.2875	-39.5842	-454.827	-44.8921	-192.262													-37.3266	-271.358	-38.006	-155.332													-96.76	-271.358	-126.306	-209.609
E07	1548	Cantharidin	Protein phosphatase 1 and 2A inhibitor	917	526	-344.69	-52.8905	-40.2244	-37.1559	-765.816	-56.9498	-323.838	-32.2766	-44.6132	-544.827	-45.0232	-192.457													-42.3555	-361.357	-38.1371	-155.526													-109.796	-361.357	-126.741	-209.872
E08	1549	CD 437	RARγ-selective agonist	917	527	-326.897	-51.0498	-40.3583	-35.5741	-751.134	-54.4516	-323.838	-37.1583	-45.805	-537.486	-43.3119	-183.627													-43.5473	-354.017	-36.4258	-146.697													-112.886	-354.017	-121.054	-197.957
E09	1550	SC 560	Cyclooxygenase (COX-1) inhibitor	917	528	-343.586	-51.9851	-39.6811	-37.019	-72.9167	-36.2899	-233.273	-14.1122	-25.201	-153.095	-44.502	-191.634													-22.9434	30.3743	-37.6159	-154.703													-59.4751	30.3743	-125.009	-208.761
E10	3865	Licarbazepine	Active metabolite of oxcarbazepine (Cat. No. 3684)	917	529	-31.4483	-7.1194	-1.00394	-2.73764	-192.124	2.22202	4.82401	0.647323	1.43467	-93.6501	-4.92852	-16.2261													3.69233	89.8192	1.95762	20.7045													9.57145	89.8192	6.50577	27.9392
E11	1554	Piceatannol	Inhibits TNF-induced NF-κB activation	917	530	-302.552	-46.3234	-35.9252	-34.5475	-519.813	-21.9878	-206.504	-21.6999	-21.8438	-363.158	-40.4355	-169.238													-19.5862	-179.689	-33.5493	-132.308													-50.7724	-179.689	-111.495	-178.54
F02	1558	Tracazolate hydrochloride	Subtype-selective GABAA allosteric modulator	917	531	-47.1034	-4.65174	-9.19291	-0.889734	-352.777	-5.30332	-144.262	-2.50559	-3.90445	-248.519	-2.77074	-28.1482													-1.6468	-65.0499	4.1154	8.78238													-4.26892	-65.0499	13.6768	11.8512
F03	1579	HEMADO	High affinity selective A3 agonist	917	532	-15.7241	4.55224	-1.37402	4.52471	-171.606	5.28796	-49.7786	1.89251	3.59023	-110.692	4.53848	-8.54908													5.84789	72.7772	11.4246	28.3815													15.1592	72.7772	37.9676	38.2989
F04	1580	Purvalanol A	Cyclin-dependent kinase inhibitor	917	533	-331.724	-49.5373	-39.0984	-36.4563	-461.212	-20.2249	-132.046	-6.59165	-13.4083	-296.629	-42.9968	-185.411													-11.1506	-113.16	-36.1107	-148.481													-28.9052	-113.16	-120.007	-200.365
F05	1581	Purvalanol B	Cyclin-dependent kinase inhibitor	917	534	63.931	1.38806	7.70472	8.35741	-185.763	-9.34884	-71.4758	-3.16964	-6.25924	-128.62	4.87274	35.8179													-4.00158	54.8497	11.7589	72.7484													-10.3731	54.8497	39.0784	98.169
F06	1586	SKF 83566 hydrobromide	Potent, selective D1-like antagonist	917	535	32.6897	2.30348	6.75984	2.63118	-145.895	0.723495	-28.3256	0.999341	0.861418	-87.1101	2.46733	19.7247													3.11907	96.3592	9.35347	56.6553													8.08544	96.3592	31.0845	76.4524
F07	1588	Indatraline hydrochloride	Potent 5-HT uptake inhibitor. Also inhibits dopamine and noradrenalin uptake	917	536	-342.414	-52.2239	-39.5472	-36.7148	-732.574	-53.028	-313.563	-37.4602	-45.2441	-523.068	-44.4694	-190.981													-42.9864	-339.599	-37.5832	-154.05													-111.432	-339.599	-124.901	-207.88
F08	1591	NBI 27914 hydrochloride	Selective non-peptide CRF1 antagonist	917	537	-338.414	-51.6766	-40.1378	-36.8745	-711.638	-32.347	-218.721	-15.5274	-23.9372	-465.179	-44.2756	-189.276													-21.6796	-281.71	-37.3894	-152.345													-56.199	-281.71	-124.257	-205.579
F09	1594	Ro 25-6981 maleate	Subtype-selective NR2B antagonist	917	538	-217.379	-38.204	-34.2559	-33.635	-745.138	-50.3174	-305.955	-34.364	-42.3407	-525.547	-35.9195	-125.818													-40.083	-342.077	-29.0333	-88.887													-103.905	-342.077	-96.4869	-119.947
F10	1612	SB 269970 hydrochloride	Potent selective 5-HT7 antagonist. Brain penetrant	917	539	-22.6207	-4.41294	-0.255906	-1.22433	-193.813	-0.686182	-45.0108	3.9495	1.63166	-119.412	-2.81863	-11.4383													3.88932	64.0576	4.0675	25.4923													10.0821	64.0576	13.5176	34.4001
F11	1614	SB 431542	Potent, selective inhibitor of TGF-βRI, ALK4 and ALK7	917	540	-48.3448	-10.2139	-7.82283	-4.44106	-253.096	-9.33529	-122.966	-3.36278	-6.34904	-188.031	-7.3275	-28.0838													-4.09138	-4.5618	-0.441358	8.84673													-10.6059	-4.5618	-1.46677	11.9381
G02	1615	SB 366791	Potent, selective, competitive TRPV1 (VR1) antagonist	917	541	-228.414	-37.5174	-31.1378	-24.9049	-643.029	-33.3233	-266.363	-13.8311	-23.5772	-454.696	-31.2112	-129.776													-21.3195	-271.227	-24.325	-92.8452													-55.2657	-271.227	-80.8397	-125.288
G03	1616	SB 216763	Potent, selective GSK-3 inhibitor	917	542	-68.4138	-17.8955	-11.2953	-4.9962	-199.999	-0.770446	-96.8228	1.54927	0.389415	-148.411	-11.4459	-39.8545													2.64707	35.0582	-4.55972	-2.92398													6.86188	35.0582	-15.1534	-3.9457
G04	1617	SB 415286	Potent, selective GSK-3 inhibitor	917	543	-40.8276	-1.51741	-1.4685	-0.0912548	-245.78	2.29406	-48.759	2.1262	2.21013	-147.269	-0.804334	-21.148													4.46779	36.1999	6.08181	15.7825													11.5817	36.1999	20.2117	21.2974
G05	1621	Streptozocin	DNA alkylator; antitumor and induces diabetes	917	544	-38.1379	-0.60199	-1.73622	0.1673	-194.445	-0.954814	-64.1306	-0.0243864	-0.4896	-129.288	-0.217345	-19.9371													1.76806	54.1816	6.66879	16.9935													4.58325	54.1816	22.1625	22.9315
G06	1622	Remacemide hydrochloride	NMDA antagonist; blocks ion channel and allosteric modulatory site	917	545	-40.4828	-4.31343	-6.80709	-1.18631	-204.051	-3.24167	-70.6313	3.85221	0.305266	-137.341	-2.74987	-23.6449													2.56292	46.1281	4.13627	13.2856													6.64375	46.1281	13.7461	17.9281
G07	1625	DFB	Allosteric potentiator at mGlu5	917	546	-30.4138	-5.64677	-1.06693	0.144487	-134.204	3.29053	-51.33	2.26712	2.77883	-92.7669	-2.75114	-15.7404													5.03648	90.7024	4.135	21.1902													13.0559	90.7024	13.7419	28.5947
G08	1636	IEM 1460	Open-channel blocker of AMPA currents; selective for non-GluR2-containing receptors	917	547	-30.8966	-5.95522	-2.65748	-0.51711	-193.704	2.25131	-26.3133	3.24214	2.74673	-110.009	-3.23617	-16.777													5.00438	73.4606	3.64997	20.1535													12.9726	73.4606	12.13	27.1958
G09	1638	U 18666A	Inhibitor of hedgehog (Hh) signaling. Also inhibits cholesterol synthesis	917	548	-347.103	-52.8209	-40.2402	-37.1939	-736.373	-56.9498	-278.788	-34.3316	-45.6407	-507.58	-45.0074	-193.672													-43.383	-324.111	-38.1213	-156.741													-112.46	-324.111	-126.689	-211.512
G10	1639	AY 9944	Inhibitor of hedgehog (Hh) signaling. Inhibits Δ7-dehydrocholesterol reductase	917	549	-346.966	-52.8905	-40.3504	-36.9354	-740.112	-56.9498	-275.033	-38.2548	-47.6023	-507.573	-44.913	-193.658													-45.3446	-324.103	-38.0268	-156.727													-117.545	-324.103	-126.375	-211.493
G11	1641	OLDA	Potent, selective endogenous TRPV1 agonist	917	550	-95.931	-22.6716	-14.5315	-14.6996	-364.286	-9.87818	-102.817	-2.71141	-6.2948	-233.551	-18.6856	-55.2313													-4.03714	-50.0821	-11.7995	-18.3007													-10.4653	-50.0821	-39.2134	-24.6955
H02	1643	D-64131	Inhibitor of tubulin polymerization. Antitumor in vivo	917	551	-319.724	-48.9502	-36.6654	-34.0456	-759.935	-55.5254	-316.517	-37.2329	-46.3792	-538.226	-41.4979	-178.195													-44.1215	-354.757	-34.6118	-141.264													-114.374	-354.757	-115.026	-190.626
H03	1646	Lonidamine	Mitochondrial hexokinase inhibitor	917	552	-53.931	-10.4328	-3.94882	-9.98479	-376.958	-10.8321	-113.964	-4.56396	-7.69803	-245.461	-10.2088	-28.9399													-5.44037	-61.9917	-3.32267	7.99063													-14.1028	-61.9917	-11.0423	10.7828
H04	1657	Ginkgolide B	PAF receptor antagonist	917	553	-8.48276	-5.50746	-0.397638	0.509506	-265.75	-2.47042	-74.4234	1.62372	-0.423348	-170.086	-2.49898	-4.4402													1.83431	13.3828	4.38716	32.4904													4.755	13.3828	14.5799	43.8435
H05	1658	GR 125487 sulfamate	Potent, selective 5-HT4 antagonist. Active in vivo	917	554	22.2069	-6.61194	-3.23228	-4.12167	-123.096	-1.39732	-70.4187	2.3125	0.457593	-96.7573	-5.36681	9.48731													2.71525	86.712	1.51933	46.4179													7.03862	86.712	5.04922	62.6377
H06	1659	Fenoldopam hydrochloride	Selective D1-like partial agonist	917	555	-22.1379	-3.81592	-5.45276	-1.55894	-214.134	0.00224258	-76.3461	0.753343	0.377793	-145.24	-2.68743	-13.7953													2.63545	38.2291	4.19871	23.1352													6.83176	38.2291	13.9536	31.2194
H07	1660	Salmeterol	Potent β2 agonist; long acting	917	556	-90.3448	-26.2537	-14.5236	-13.8935	-403.382	-15.6198	-160.169	-8.05144	-11.8356	-281.776	-20.0736	-52.4342													-9.57795	-98.3062	-13.1875	-15.5037													-24.8285	-98.3062	-43.8262	-20.9211
H08	1661	SB 206553 hydrochloride	Potent, selective 5-HT2C/5-HT2B antagonist. Orally active	917	557	-19.3103	-6.27363	0.515748	-2.75285	-188.678	2.67549	-49.0249	-6.54482	-1.93466	-118.852	-4.51324	-9.3973													0.322994	64.6177	2.3729	27.5333													0.837283	64.6177	7.88588	37.1542
H09	1662	SKF 77434 hydrobromide	Selective D1-like partial agonist	917	558	-280.828	-49.0995	-37.7205	-35.4753	-474.587	-31.5513	-201.968	-18.801	-25.1762	-338.278	-42.2874	-159.274													-22.9185	-154.809	-35.4013	-122.343													-59.4107	-154.809	-117.649	-165.094
H10	1663	BW 373U86	Potent, selective non-peptide δ agonist	917	559	-1.58621	-5.79602	-0.940945	-0.144487	-130.995	1.00434	-55.8179	2.05565	1.52999	-93.4064	-2.97025	-1.26358													3.78765	90.0629	3.91589	35.667													9.81856	90.0629	13.0137	48.1301
H11	1664	GW 1929	Selective PPARγ agonist. Orally active	917	560	-109.172	-27.6965	-21.4528	-20.4639	-564.982	-29.9905	-218.459	-18.5964	-24.2935	-391.721	-24.0802	-65.3126													-22.0358	-208.251	-17.1941	-28.382													-57.1224	-208.251	-57.1412	-38.2996
A02	1671	PD 102807	Selective M4 antagonist	918	561	-13.6527	-20.8166	-56.3873	-53.2258	-38.5485	-109.687	-124.335	-41.8923	-75.7897	-81.4417	-37.0212	-35.02	-8.48148	-27.9731	-7.36112	-8.09891	12.3728	-8.1909	2.64547	4.67601	-123.621	-121.652	-44.8408	-45.0604	-67.3082	-53.4686	-29.6601	-26.9211	135.994	113.461	47.4863	49.7364					1	4.16644	3.7599	6.22643	-67.3082	-222.774	-111.519	-167.622
A03	1672	RU 28318, potassium salt	Potent, selective mineralocorticoid receptor antagonist	918	562	-7.91617	-9.88252	-20.5029	-17.7634	-29.1391	-68.1617	-63.6362	-9.85126	-39.0065	-46.3876	-13.823	-14.2095													-30.525	-18.4145	-6.46186	-6.11062													-30.525	-76.7231	-24.296	-38.0474
A04	1675	YM 90709	Interleukin-5 receptor antagonist	918	563	-13.7046	-20.1862	-55.3931	-49.6237	-20.3654	-29.4459	-67.8844	-20.5763	-25.0111	-44.1249	-34.905	-34.5488													-16.5296	-16.1518	-27.5438	-26.4499													-16.5296	-67.2955	-103.562	-164.689
A05	1676	T 0156 hydrochloride	Highly potent, selective PDE5 inhibitor	918	564	-4.92615	-10.2206	-11.3468	-11.4194	-16.7697	-30.8423	-21.121	-4.91854	-17.8804	-18.9453	-10.82	-8.13648													-9.39892	9.02774	-3.45888	-0.0375723													-9.39892	37.6135	-13.005	-0.233941
A06	1677	GW 7647	Highly selective, potent PPARα agonist. Orally active	918	565	-15.8802	-23.5272	-73.5896	-65.2796	-41.7839	-166.228	-196.101	-73.0269	-119.627	-118.942	-44.4034	-44.7349													-111.146	-90.9694	-37.0423	-36.636													-111.146	-379.018	-139.275	-228.112
A07	1682	PIT	P2Y ligand; displays mixed antagonism/potentiation	918	566	-3.75649	-5.59026	-10.422	-9.89247	-15.8129	-11.6132	-15.6086	-2.40361	-7.00839	-15.7108	-7.74137	-7.08923													1.47309	12.2623	-0.380249	1.00969													1.47309	51.0902	-1.4297	6.28674
A08	1691	NECA	Adenosine receptor agonist	918	567	-0.163673	-4.39828	-9.04624	-8.43011	-12.1983	-7.11026	-14.132	-3.55742	-5.33384	-13.1652	-6.41419	-4.60496													3.14764	14.8079	0.946922	3.49395													3.14764	61.6962	3.56034	21.7549
A09	1692	Cilostazol	PDE3A inhibitor. Also adenosine uptake inhibitor	918	568	-4.33932	-10.4097	-19.8324	-22.5699	-24.3117	-39.03	-41.1561	-5.40144	-22.2157	-32.7339	-16.4898	-12.0858													-13.7342	-4.76083	-9.1287	-3.98693													-13.7342	-19.8357	-34.323	-24.8244
A10	1694	Ibudilast	PDE inhibitor (non-selective)	918	569	-5.76846	-3.79083	-14.5029	-13.2581	-16.2643	-12.1666	-8.86455	-4.26046	-8.21354	-12.5644	-8.52445	-10.1357													0.267943	15.4086	-1.16333	-2.03676													0.267943	64.1992	-4.37401	-12.6818
A11	1695	Cisapride	5-HT4 agonist; stimulates intestinal ACh release	918	570	-7.36527	-10.0602	-17.2197	-19.4839	-35.4656	-115.004	-102.21	-23.3301	-69.167	-68.8377	-14.772	-12.2925													-60.6856	-40.8646	-7.41091	-4.19355													-60.6856	-170.26	-27.8643	-26.1109
B02	1697	Noscapine hydrochloride	Tubulin inhibitor; induces apoptosis	918	571	-2.72655	-5.59599	-10.7803	-2.93548	-18.3467	-24.4025	-35.1003	-3.12337	-13.7629	-26.7235	-4.26574	-6.75345													-5.28143	1.24959	3.09538	1.34547													-5.28143	5.20632	11.6383	8.37745
B03	1698	L 655240	Potent, selective thromboxane A2/prostaglandin endoperoxide antagonist	918	572	-15.8204	-23.7106	-72.3757	-63.9677	-18.036	-25.5865	-74.507	-36.8803	-31.2334	-46.2715	-43.8392	-44.098													-22.7519	-18.2984	-36.4781	-35.9991													-22.7519	-76.2392	-137.154	-224.146
B04	1699	CGS 15943	Potent adenosine receptor antagonist	918	573	-5.71257	-9.83095	-13.7283	-12.3548	-15.9414	-12.3096	-1.11213	2.30602	-5.00181	-8.52675	-11.0929	-9.72045													3.47967	19.4463	-3.73178	-1.62154													3.47967	81.022	-14.0311	-10.0964
B05	1701	A 77636 hydrochloride	Potent, selective D1-like agonist. Orally active	918	574	-15.3533	-23.8138	-70.4566	-64.5699	-33.9511	-162.745	-98.351	-52.3643	-107.555	-66.151	-44.1918	-42.905													-99.0731	-38.178	-36.8307	-34.8061													-99.0731	-159.066	-138.48	-216.718
B06	1702	N6-Cyclopentyladenosine	Potent, selective A1 agonist	918	575	-0.682635	-1.5616	-2.86127	-2.23656	-11.8505	-5.82083	-25.7948	-5.25228	-5.53655	-18.8227	-1.89908	-1.77195													2.94493	9.15043	5.46203	6.32696													2.94493	38.1247	20.5367	39.3944
B07	1705	2-Chloro-N6-cyclopentyladenosine	Potent, selective A1 agonist	918	576	-0.722555	-1.93983	-2.05202	-3.24731	-12.1231	-3.22818	-25.8132	-1.32751	-2.27784	-18.9681	-2.59357	-1.38729													6.20364	9.00494	4.76755	6.71162													6.20364	37.5186	17.9255	41.7895
B08	1706	Acetaminophen	Cyclooxygenase inhibitor; may be selective for COX-3	918	577	-0.311377	-2.31232	-2.95376	-4.01075	-8.27999	-0.110567	-32.2512	-1.57967	-0.845118	-20.2656	-3.16154	-1.63257													7.63636	7.70749	4.19958	6.46634													7.63636	32.1128	15.79	40.2623
B09	1709	CL 218872	Benzodiazepine agonist	918	578	-0.674651	-2.00287	-6.95376	-8.44086	-13.0273	7.31363	-16.2814	-9.44382	-1.06509	-14.6544	-5.22186	-3.8142													7.41639	13.3187	2.13925	4.28471													7.41639	55.4917	8.04339	26.6785
B10	1710	CV 1808	Non-selective adenosine A2 receptor agonist	918	579	-2.25948	-1.42407	-7.54335	-3.46237	-8.8276	-5.15804	-17.011	1.15622	-2.00091	-12.9193	-2.44322	-4.90142													6.48057	15.0538	4.9179	3.1975													6.48057	62.7207	18.4908	19.909
B11	1742	R-96544 hydrochloride	Potent, selective 5-HT2A antagonist	918	580	-11.6168	-20.1347	-47.3468	-48.9785	-41.9391	-157.82	-166.999	-61.9843	-109.902	-104.469	-34.5566	-29.4818													-101.42	-76.496	-27.1955	-21.3829													-101.42	-318.716	-102.252	-133.139
C02	1746	Nemonapride	Highly potent D2-like antagonist. Also 5-HT1A agonist	918	581	-13.3733	-20.1576	-57.4046	-50.2581	-42.3964	-162.504	-195.178	-64.1974	-113.35	-118.787	-35.2078	-35.3889													-104.869	-90.814	-27.8467	-27.29													-104.869	-378.371	-104.701	-169.92
C03	1747	Isoproterenol hydrochloride	Standard selective β agonist	918	582	-4.21557	-6.91404	-16.5029	-13.4194	-18.2663	-27.9078	-27.2812	-3.49832	-15.7031	-22.7738	-10.1667	-10.3592													-7.22158	5.1993	-2.80558	-2.26032													-7.22158	21.6626	-10.5487	-14.0737
C04	1757	ALX 5407 hydrochloride	Selective non-transportable GlyT1 inhibitor	918	583	-2.92615	-2.851	-13.1965	-8.25806	-14.3802	-3.29832	-26.9388	1.10783	-1.09524	-20.6595	-5.55453	-8.06134													7.38624	7.31358	1.80658	0.0375723													7.38624	30.4716	6.79258	0.233941
C05	1758	PETCM	Activator of caspase-3	918	584	0.391218	-0.891117	-3.23121	1.66667	-11.8234	7.79051	-24.0348	-0.287304	3.7516	-17.9291	0.387775	-1.42													12.2331	10.044	7.74889	6.67891													12.2331	41.8476	29.1351	41.5858
C06	1760	(±)-Blebbistatin	Selective inhibitor of myosin II	918	585	-1.22954	-0.604585	-10.4682	-3.11828	-4.75832	17.902	-12.617	6.84366	12.3728	-8.68765	-1.86143	-5.84887													20.8543	19.2854	5.49968	2.25004													20.8543	80.3516	20.6783	14.0097
C07	1761	Baicalein	5- and 12-Lipoxygenase inhibitor	918	586	3.35329	-4.38109	-10.2486	-9.58065	-2.08135	7.01041	-14.3004	3.73377	5.37209	-8.1909	-6.98087	-3.44763													13.8536	19.7822	0.380249	4.65128													13.8536	82.4213	1.4297	28.9609
C08	1762	Acifran	Hypolipidemic agent; agonist for the GPR109A (HM74A) and GPR109B receptors	918	587	1.74451	0.747851	-5.73988	2.65591	-9.76982	-2.94058	-27.0678	-0.756313	-1.84845	-18.4188	1.70188	-1.99769													6.63303	9.55427	9.063	6.10123													6.63303	39.8073	34.076	37.9889
C09	1767	Zimelidine dihydrochloride	Selective 5-HT uptake inhibitor	918	588	0.371257	-0.581662	-4.26012	-6.87097	-8.33367	-0.653599	-19.2438	-4.45306	-2.55333	-13.7887	-3.72631	-1.94443													5.92815	14.1843	3.6348	6.15448													5.92815	59.0982	13.6665	38.3205
C10	1771	S 14506 hydrochloride	Highly potent 5-HT1A agonist; displays unique binding mechanism	918	589	-5.38523	-11.6934	-29.3353	-19.0753	-21.02	-45.9397	-36.3845	-2.86544	-24.4026	-28.7022	-15.3843	-17.3602													-15.9211	-0.729161	-8.02322	-9.26133													-15.9211	-3.038	-30.1665	-57.6651
C11	1772	Urapidil hydrochloride	α1 antagonist. Also 5-HT1A receptor agonist	918	590	0.227545	-4.04298	-7.67052	-7.72043	-8.88358	-6.09678	-22.4462	-2.81906	-4.45792	-15.6649	-5.88171	-3.72149													4.02356	12.3082	1.47941	4.37742													4.02356	51.2813	5.56244	27.2557
D02	1777	Arctigenin	Potent MKK1 inhibitor. Also inhibits IκBα phosphorylation	918	591	-8.96208	-14.0201	-30.6994	-29.3333	-27.1323	-61.2061	-34.0795	-4.56631	-32.8862	-30.6059	-21.6767	-19.8307													-24.4047	-2.6328	-14.3156	-11.7318													-24.4047	-10.9694	-53.8252	-73.0475
D03	1778	Ro 106-9920	Inhibitor of NF-κB activation	918	592	-15.5808	-23.6418	-72.1098	-64.5484	-25.2239	-118.849	-90.3701	-34.4883	-76.6686	-57.797	-44.0951	-43.8453													-68.1871	-29.8239	-36.734	-35.7464													-68.1871	-124.26	-138.116	-222.573
D04	1779	NNC 711	Selective inhibitor of GAT-1	918	593	-1.32535	-3.48138	-3.79769	0.0967742	-9.89486	3.59724	-14.3655	-0.0693978	1.76392	-12.1302	-1.6923	-2.56152													10.2454	15.8429	5.66882	5.53739													10.2454	66.0086	21.3142	34.4782
D05	1780	NNC 63-0532	Potent non-peptide NOP agonist; brain penetrant	918	594	-12.503	-19.0802	-39.9017	-35.6774	-42.7201	-153.506	-168.329	-53.1097	-103.308	-105.524	-27.3788	-26.2024													-94.8264	-77.5513	-20.0177	-18.1035													-94.8264	-323.113	-75.2647	-112.72
D06	1795	Zacopride hydrochloride	Highly potent 5-HT3 receptor antagonist. Also 5-HT4 agonist	918	595	-0.407186	-1.97994	-1.47399	3.68817	-9.42127	-4.25819	-23.0071	-2.55489	-3.40654	-16.2142	0.854115	-0.940587													5.07494	11.7589	8.21523	7.15832													5.07494	48.9928	30.8885	44.5708
D07	1797	OMDM-2	Potent inhibitor of anandamide uptake	918	596	-15.5928	-22.9255	-71.5202	-63.6129	-39.8836	-168.528	-202.433	-77.5682	-123.048	-121.158	-43.2692	-43.5565													-114.567	-93.1854	-35.9081	-35.4576													-114.567	-388.251	-135.011	-220.774
D08	1798	Gabexate mesylate	Serine protease inhibitor; inhibits thrombin, trypsin, kallikrein and plasmin	918	597	-0.239521	0.140401	3.28902	5.15054	-9.27984	-0.689433	-44.9056	1.83819	0.574378	-27.0927	2.64547	1.52475													9.05586	0.880359	10.0066	9.62366													9.05586	3.66796	37.6238	59.9211
D09	1801	WAY 161503 hydrochloride	Potent, selective 5-HT2C agonist	918	598	-0.794411	-0.759312	-6.10983	-6.07527	-7.61639	5.92741	-25.3518	-0.499559	2.71393	-16.4841	-3.41729	-3.45212													11.1954	11.489	3.94383	4.64679													11.1954	47.8681	14.8284	28.933
D10	1804	SR 2640 hydrochloride	Potent, selective LTD4 /LTE4 receptor antagonist	918	599	-15.8323	-24.0029	-73.6243	-65.4086	-42.3964	-176.881	-140.727	-62.5318	-119.706	-91.5615	-44.7057	-44.7283													-111.225	-63.5884	-37.3446	-36.6294													-111.225	-264.937	-140.412	-228.071
D11	1807	2-Methoxyestradiol	Apoptotic and antiangiogenic agent	918	600	-14.2355	-21.4241	-64.3064	-57.9892	-37.8791	-133.036	-153.141	-56.1745	-94.6052	-95.5102	-39.7067	-39.2709													-86.1237	-67.5371	-32.3455	-31.172													-86.1237	-281.389	-121.616	-194.091
E02	1808	E-4031 dihydrochloride	hERG channel blocker; inhibits rapid delayed rectifier K+ current (IKr)	918	601	-3.23752	-3.86533	0.017341	-0.817204	-24.1483	-39.634	-59.6693	-15.5391	-27.5865	-41.9088	-2.34127	-1.61009													-19.105	-13.9358	5.01985	6.48882													-19.105	-58.0625	18.8742	40.4022
E03	1809	Altanserin hydrochloride	5-HT2A receptor antagonist	918	602	-8.03992	-10.1805	-12.0058	-14.3656	-36.1447	-105.825	-117.762	-28.1406	-66.9829	-76.9532	-12.2731	-10.0229													-58.5014	-48.9801	-4.91194	-1.92394													-58.5014	-204.073	-18.4684	-11.9793
E04	1810	Raclopride	Potent, selective D2/D3 antagonist	918	603	0.419162	-0.174785	3.17341	5.46237	-10.1667	-9.85299	-51.1194	-0.880158	-5.36657	-30.643	2.64379	1.79629													3.11491	-2.66996	10.0049	9.8952													3.11491	-11.1242	37.6175	61.6118
E05	1813	Indirubin-3'-oxime	GSK-3β inhibitor. Also inhibits other protein kinases	918	604	-15.8323	-24.0029	-73.5665	-65.5161	-44.0297	-157.738	-196.503	-72.5735	-115.156	-120.266	-44.7595	-44.6994													-106.675	-92.2934	-37.3984	-36.6005													-106.675	-384.535	-140.614	-227.891
E06	1816	ICI 63197	PDE4 inhibitor	918	605	-0.894212	-0.512894	-0.16763	-2.51613	-9.84355	8.17642	-45.689	-0.160516	4.00795	-27.7663	-1.51451	-0.530921													12.4894	0.206779	5.8466	7.56799													12.4894	0.861534	21.9827	47.1216
E07	1821	YM 976	PDE4 inhibitor	918	606	-2.29142	-4.83381	0.50289	-3.64516	-19.2032	-11.1801	-50.0529	-8.98799	-10.084	-34.628	-4.23949	-0.894263													-1.60256	-6.65497	3.12163	7.20465													-1.60256	-27.7275	11.737	44.8593
E08	1838	IRL-2500	Potent ETB antagonist	918	607	-15.7006	-23.9914	-73.9595	-65.2581	-44.0297	-149.856	-192.628	-70.5563	-110.206	-118.329	-44.6247	-44.8301													-101.725	-90.356	-37.2636	-36.7312													-101.725	-376.463	-140.108	-228.704
E09	1842	RHC 80267	Diacylglycerol lipase inhibitor	918	608	-3.32136	-2.57593	-1.23121	-4.1828	-20.9641	-14.117	-52.1159	-5.25157	-9.68429	-36.54	-3.37936	-2.27629													-1.2028	-8.56694	3.98175	5.82263													-1.2028	-35.6937	14.971	36.2542
E10	1847	Eticlopride hydrochloride	Selective D2/D3 antagonist	918	609	-14.9062	-22.0659	-62.526	-59.043	-42.207	-147.909	-201.096	-73.4615	-110.685	-121.652	-40.5545	-38.7161													-102.204	-93.6786	-33.1933	-30.6172													-102.204	-390.306	-124.804	-190.636
E11	1849	EMD 66684	Potent, selective non-peptide AT1 antagonist	918	610	-0.199601	-2.11748	-0.734104	1.10753	-13.0334	-5.48882	-58.5956	-8.40079	-6.9448	-35.8145	-0.504976	-0.466852													1.53668	-7.84145	6.85614	7.63206													1.53668	-32.6709	25.7784	47.5205
F02	1850	Exo1	Inhibits Golgi-ER traffic; blocks exocytosis	918	611	-2.53892	-2.7192	-6.9422	1.49462	-11.0153	-2.97397	-29.541	-2.30873	-2.64135	-20.2781	-0.612287	-4.74056													5.84013	7.69494	6.74883	3.35835													5.84013	32.0605	25.3749	20.9106
F03	1854	Ro 60-0175 fumarate	Potent, selective 5-HT2C agonist	918	612	-6.33932	-11.4011	-15.5896	-16.4624	-23.6452	-43.5789	-50.1389	-5.50409	-24.5415	-36.892	-13.9318	-10.9645													-16.06	-8.91897	-6.57064	-2.86555													-16.06	-37.1603	-24.705	-17.8421
F04	1856	L-165,041	Potent PPARδ agonist	918	613	-7.8523	-12.1003	-41.3468	-31.5376	-14.2706	-1.01378	-19.4313	3.73671	1.36146	-16.851	-21.819	-24.5996													9.84295	11.1221	-14.4578	-16.5006													9.84295	46.3396	-54.3601	-102.74
F05	1858	Impentamine dihydrobromide	Selective H3 antagonist	918	614	-1.21357	-3.00573	1.15029	4.84946	-10.8702	-3.85329	-36.904	-2.82247	-3.33788	-23.8871	0.921866	-0.0316419													5.1436	4.08599	8.28298	8.06727													5.1436	17.024	31.1432	50.2303
F06	1862	PRIMA-1	Restores mutant p53 activity; induces apoptosis	918	615	-4.78643	-9.19484	-17.6821	-16.7419	-18.6686	-15.6631	-44.6945	-4.3105	-9.98679	-31.6815	-12.9684	-11.2343													-1.50531	-3.70847	-5.60727	-3.13534													-1.50531	-15.4511	-21.0828	-19.522
F07	1866	MRS 1845	Potent SOC inhibitor; blocks capacitative Ca2+ entry	918	616	-7.42914	-12.3696	-26.4682	-17.2473	-12.6285	4.48025	-13.603	4.16946	4.32485	-13.1158	-14.8085	-16.9487													12.8063	14.8573	-7.44735	-8.84976													12.8063	61.9021	-28.0013	-55.1025
F08	1867	NSC 663284	Potent, selective Cdc25 phosphatase inhibitor	918	617	-15.7804	-23.8481	-72.4798	-65.2151	-32.6826	-130.16	-154.657	-61.2363	-95.6984	-93.6696	-44.5316	-44.1301													-87.2169	-65.6966	-37.1705	-36.0312													-87.2169	-273.721	-139.757	-224.346
F09	1870	BTS	Selective inhibitor of skeletal muscle myosin II ATPase activity	918	618	-0.730539	0.661891	0.387283	-1.62366	-8.10665	-7.07136	-32.5447	-1.05757	-4.06446	-20.3257	-0.480882	-0.171628													4.41702	7.64739	6.88023	7.92728													4.41702	31.8624	25.869	49.3587
F10	1937	NSC 693868	Cdk inhibitor. Also inhibits GSK-3	918	619	-2.50299	-1.0745	-3.08092	-0.365591	-7.89544	9.17979	-37.0974	2.63729	5.90854	-22.4964	-0.720045	-2.79196													14.39	5.47668	6.64107	5.30695													14.39	22.8183	24.9698	33.0434
F11	1941	m-3M3FBS	Phospholipase C activator	918	620	-14.9022	-23.0516	-71.6012	-64.7742	-42.473	-164.506	-199.478	-77.4317	-120.969	-120.975	-43.9129	-43.2517													-112.487	-93.0022	-36.5518	-35.1528													-112.487	-387.488	-137.431	-218.876
G02	1942	o-3M3FBS	Inactive analog of m-3M3FBS (Cat. No. 1941)	918	621	-4.64271	-8.02006	-13.4971	-8.53763	-9.47294	9.53538	-11.3206	5.06239	7.29888	-10.3968	-8.27885	-9.06991													15.7804	17.5763	-0.91773	-0.971													15.7804	73.2305	-3.45057	-6.04587
G03	1944	Loratidine	Peripheral H1 antagonist; antiallergic agent	918	622	-10.9741	-10.1175	-25.9942	-21.2581	-21.0625	-46.5096	-68.7132	-12.89	-29.6998	-44.8879	-15.6878	-18.4841													-21.2184	-16.9148	-8.32666	-10.3852													-21.2184	-70.4744	-31.3074	-64.6629
G04	1949	L 670596	Potent, selective thromboxane A2/prostaglandin endoperoxide antagonist	918	623	-4.57485	-5.58453	-22.5491	-12.0538	-9.8286	-1.94518	-28.7723	1.66255	-0.141315	-19.3004	-8.81915	-13.562													8.34017	8.67263	-1.45803	-5.46308													8.34017	36.134	-5.48205	-34.0155
G05	1952	DCB	Allosteric modulator at mGlu5	918	624	-2.72255	-2.65616	-1.48555	-5.15054	-9.75997	-3.15712	-29.0176	0.0818765	-1.53762	-19.3888	-3.90335	-2.10405													6.94386	8.58431	3.45777	5.99486													6.94386	35.766	13.0009	37.3266
G06	1953	DMeOB	Negative allosteric modulator at mGlu5	918	625	-0.423154	-2.12321	1.31214	4.07527	-9.25692	14.9213	-21.0777	-2.23397	6.34366	-15.1673	0.97603	0.444493													14.8251	12.8058	8.33715	8.5434													14.8251	53.3546	31.3469	53.1949
G07	1955	Ritanserin	Potent 5-HT2 antagonist	918	626	-15.8723	-24.1117	-74.2486	-65.5699	-35.575	-176.881	-155.652	-70.3607	-123.621	-95.6133	-44.8408	-45.0604													-115.139	-67.6402	-37.4797	-36.9615													-115.139	-281.819	-140.92	-230.138
G08	1956	Bestatin	Aminopeptidase inhibitor	918	627	-0.858283	0.203438	-3.80925	-0.44086	-6.93259	6.84319	-38.3211	1.83925	4.34122	-22.6269	-0.118711	-2.33377													12.8227	5.34622	7.24241	5.76515													12.8227	22.2747	27.2307	35.8963
G09	1957	GR 79236	A1 agonist	918	628	0.135729	-0.249284	5.17341	3.56989	-5.52045	-0.754058	-35.036	-1.21908	-0.986571	-20.2782	1.6603	2.65457													7.49491	7.69488	9.02142	10.7535													7.49491	32.0602	33.9197	66.9558
G10	1960	SB 334867	Selective non-peptide OX1 antagonist	918	629	-13.2575	-19.1375	-62.6994	-29.6559	-37.1457	-104.918	-81.4392	-34.79	-69.8538	-59.2924	-24.3967	-37.9785													-61.3723	-31.3193	-17.0356	-29.8795													-61.3723	-130.49	-64.0522	-186.043
G11	1961	SB 258585 hydrochloride	Potent, selective 5-HT6 antagonist	918	630	-0.850299	-1.55014	10.2023	-2.82796	-12.687	-15.2123	-49.6785	-2.2866	-8.74942	-31.1827	-2.18905	4.67601													-0.267943	-3.20967	5.17207	12.7749													-0.267943	-13.3729	19.4465	79.5422
H02	1962	SB 239063	Potent, selective p38 MAPK inhibitor; orally active	918	631	-9.62874	-5.90544	-3.41618	0.258065	-27.8398	-23.0695	-65.6963	-9.89293	-16.4812	-46.768	-2.82369	-6.52246													-7.99975	-18.795	4.53743	1.57645													-7.99975	-78.3081	17.0603	9.81565
H03	1963	SB 408124	Selective non-peptide OX1 antagonist	918	632	-11.6727	-14.8338	-35.0231	-37.8817	-29.2729	-40.8196	-37.2806	-10.5182	-25.6689	-33.2767	-26.3578	-23.3479													-17.1874	-5.30365	-18.9966	-15.249													-17.1874	-22.0973	-71.4256	-94.9468
H04	1965	Simvastatin	HMG-CoA reductase inhibitor	918	633	-12.0878	-17.6246	-35.5202	-35.3656	-40.5169	-137.827	-173.948	-63.2148	-100.521	-107.232	-26.4951	-23.804													-92.0394	-79.2593	-19.134	-15.7051													-92.0394	-330.229	-71.942	-97.7869
H05	1967	Ranitidine hydrochloride	Selective H2 antagonist	918	634	-1.99601	-0.707736	10.2486	5.52688	-12.1102	-3.22083	-44.2495	-4.50403	-3.86243	-28.1799	2.40957	4.12627													4.61905	-0.206779	9.77069	12.2252													4.61905	-0.861534	36.7368	76.1193
H06	1972	Tianeptine	Selective facilitator of 5-HT uptake; antidepressant	918	635	-3.23353	-1.09742	-4.08671	3.35484	-12.4765	23.2	-44.0138	-6.64024	8.27988	-28.2452	1.12871	-3.66012													16.7614	-0.272084	8.48982	4.43879													16.7614	-1.13362	31.9209	27.6379
H07	1974	SANT-1	Inhibitor of hedgehog (Hh) signaling; antagonizes smoothened activity	918	636	-0.582834	-3.27507	2.3526	0.193548	-14.2162	-16.649	-39.4237	-8.80776	-12.7284	-26.82	-1.54076	0.884883													-4.2469	1.15312	5.82035	8.9838													-4.2469	4.80442	21.884	55.937
H08	1975	6-Iodo-nordihydrocapsaicin	Potent, competitive vanilloid receptor antagonist	918	637	-4.06786	-5.97421	-15.7514	-5.1828	-12.8185	-8.32159	-22.7654	2.2567	-3.03245	-17.792	-5.5785	-9.90965													5.44903	10.1811	1.78261	-1.81074													5.44903	42.419	6.70245	-11.2745
H09	1982	Reboxetine mesylate	Potent, selective noradrenalin uptake inhibitor; orally active	918	638	-0.39521	1.41834	2.96532	3.68817	-4.94589	-0.983155	-26.4975	-2.60963	-1.79639	-15.7217	2.55326	1.28505													6.68509	12.2514	9.91437	9.38397													6.68509	51.0448	37.2771	58.4287
H10	1994	ZK 93423	Potent benzodiazepine agonist	918	639	-11.1976	-17.0172	-49.7283	-42.172	-25.4223	-59.3639	-60.594	-17.9727	-38.6683	-43.0082	-29.5946	-30.463													-30.1868	-15.0351	-22.2335	-22.3641													-30.1868	-62.6428	-83.5958	-139.248
H11	1995	Ro 19-4605	Benzodiazepine inverse agonist	918	640	-1.01796	-1.17192	3.5896	-3.94624	-7.53266	-7.95467	-35.4178	-2.60292	-5.2788	-21.4752	-2.55908	1.28582													3.20269	6.49783	4.80204	9.38473													3.20269	27.0728	18.0552	58.4334
A02	1996	ZK 93426 hydrochloride	Potent, competitive benzodiazepine antagonist	919	641	-22.2965	-75.1217	-60.3962	-33.7613	-68.8689	-23.3096	-33.8595	-44.9489	-34.1292	-51.3642	-54.4415	-41.3464	-2.16362	-18.4893	-14.8483	-7.59906	3.97734	-3.5288	1.83244	7.3093	-35.8781	-61.1497	-55.1664	-41.3464	-31.9656	-32.8749	-39.5932	-33.7473	39.8554	57.6209	56.9989	48.6557					3.41217	8.2041	3.13241	6.36474	-109.072	-269.709	-124.022	-214.793
A03	1997	Ro 15-4513	Benzodiazepine partial inverse agonist	919	642	-4.89488	5.26087	-5.24528	-1.97878	-21.1748	0.225502	-8.96195	3.44593	1.83572	-15.0684	1.64104	-5.07008													3.99934	3.42095	16.4893	2.52898													13.6464	28.0658	51.6514	16.0963
A04	1999	Linopirdine dihydrochloride	KCNQ channel blocker	919	643	0.598383	-7.2087	-12.8396	-3.14058	-14.5864	-0.877668	-7.28707	2.01371	0.568021	-10.9367	-5.17464	-6.12062													2.73164	7.55256	9.67366	1.47844													9.32084	61.962	30.3019	9.40986
A05	2000	XE 991 dihydrochloride	Potent, selective KCNQ channel blocker; blocks M-current	919	644	-2.39892	-8.21739	-2.0566	-0.0795756	-18.9548	-0.120646	-8.34143	2.04877	0.964062	-13.6481	-4.14848	-2.22776													3.12769	4.84118	10.6998	5.37129													10.6722	39.7175	33.5162	34.1869
A06	2001	GS 39783	Positive modulator at GABAB receptors	919	645	-9.11051	-50.1304	-29.7453	-17.6764	-35.0238	-4.85696	-3.2027	1.72087	-1.56804	-19.1133	-33.9034	-19.4279													0.59558	-0.623941	-19.0551	-11.8288													2.03222	-5.11887	-59.6884	-75.2875
A07	2002	Ro 31-8220 mesylate	Protein kinase inhibitor	919	646	-21.6927	-74.0435	-56.1981	-33.8939	-43.5395	-14.4986	-38.4719	-30.8778	-22.6882	-41.0057	-53.9687	-38.9454													-20.5245	-22.5164	-39.1204	-31.3464													-70.0333	-184.727	-122.541	-199.511
A08	2004	Isradipine	Ca2+ channel blocker (L-type)	919	647	-9.13208	-38.7565	-22.8962	-9.76127	-21.7494	-0.84958	-9.79427	2.97726	1.06384	-15.7718	-24.2589	-16.0142													3.22747	2.71746	-9.4106	-8.41509													11.0127	22.2943	-29.4779	-53.5599
A09	2005	Ro 04-5595	Selective NR2B antagonist	919	648	-12.7332	-52.6522	-27.3491	-14.3183	-61.8451	-18.4499	-35.9963	-21.0127	-19.7313	-48.9207	-33.4852	-20.0411													-17.5677	-30.4314	-18.6369	-12.442													-59.9439	-249.662	-58.3785	-79.1904
A10	2007	Fluticasone propionate	Selective high affinity glucocorticoid agonist	919	649	-7.46092	-27.713	-17.3019	-5.93103	-20.3253	-5.85437	-9.72612	1.12874	-2.36281	-15.0257	-16.822	-12.3814													-0.199189	3.46359	-1.97374	-4.78235													-0.679666	28.4156	-6.18256	-30.4384
A11	2008	SKF 86002 dihydrochloride	p38 MAPK inhibitor; anti-inflammatory agent	919	650	-8.5283	-29.0174	-17.0566	-7.78249	-25.6114	-2.94145	-6.86297	0.440349	-1.25055	-16.2372	-18.3999	-12.7925													0.913072	2.25215	-3.55164	-5.1934													3.11556	18.4768	-11.1252	-33.0546
B02	2009	PSB 1115	Selective human A2B receptor antagonist; water-soluble	919	651	-2.05391	-3.41739	-6.01887	-2.57294	-15.4512	-0.603111	-11.8135	2.73267	1.06478	-13.6324	-2.99517	-4.03639													3.2284	4.85695	11.8531	3.56267													11.0159	39.8469	37.1289	22.6755
B03	2011	Tomoxetine hydrochloride	Potent, selective noradrenalin re-uptake inhibitor	919	652	-9.01887	-2.7913	-2.14151	0.297082	-35.8956	0.993979	-7.58213	2.39982	1.6969	-21.7389	-1.24711	-5.58019													3.86052	-3.24957	13.6012	2.01887													13.1728	-26.6598	42.6045	12.8496
B04	2012	PSB 11	Potent, selective human A3 receptor antagonist/inverse agonist	919	653	1.07278	-7.78261	-0.867925	1.20955	-9.80754	0.706398	-8.57338	4.16271	2.43456	-9.19046	-3.28653	0.102426													4.59818	9.29885	11.5618	7.70148													15.6898	76.2887	36.2162	49.0179
B05	2013	Guggulsterone	Broad spectrum steroid receptor ligand. Antagonizes FXR and displays hypolipidaemic activity	919	654	-8.85175	-34.9826	-15.5755	-9.10345	-44.7829	-9.37869	-19.2175	-2.50223	-5.94046	-32.0002	-22.043	-12.2136													-3.77683	-13.5109	-7.19473	-4.61456													-12.8872	-110.845	-22.5368	-29.3704
B06	2018	Mirtazepine	Potent 5-HT2 antagonist. Also 5-HT3, H1 and α2-antagonist. Antidepressant	919	655	-0.409704	-3.71304	15.0283	5.22016	-26.6418	-3.63873	-13.3368	-7.57104	-5.60488	-19.9893	0.753558	7.3093													-3.44126	-1.49999	15.6019	14.9084													-11.7422	-12.3061	48.8714	94.8878
B07	2019	PSB 36	Potent and selective A1 antagonist	919	656	-13.8167	-54.6522	-31.5094	-16.1645	-59.3864	-14.4182	-32.6479	-18.9461	-16.6821	-46.0171	-35.4083	-22.6631													-14.5185	-27.5278	-20.56	-15.064													-49.5396	-225.841	-64.4024	-95.8785
B08	2020	Ch 55	Potent RAR agonist	919	657	-22.1186	-75.1217	-59.9811	-34.3767	-68.8689	-24.0497	-53.4305	-44.5186	-34.2842	-61.1497	-54.7492	-41.0499													-32.1205	-42.6604	-39.9009	-33.4508													-109.601	-349.99	-124.986	-212.906
B09	2021	LE 135	Selective RARβ antagonist	919	658	-21.8598	-71.9565	-58.6698	-34.5623	-66.463	-22.8812	-51.0995	-47.7065	-35.2939	-58.7812	-53.2594	-40.2648													-33.1302	-40.2919	-38.4111	-32.6658													-113.046	-330.559	-120.319	-207.909
B10	2022	SR 202	Selective PPARγ antagonist; antidiabetic and antiobesity agent	919	659	-3.63342	-10.2696	-4.59434	-1.28912	-28.161	-3.57483	-7.13481	0.420647	-1.57709	-17.6479	-5.77934	-4.11388													0.586533	0.841396	9.06895	3.48518													2.00135	6.9029	28.4077	22.1822
B11	2023	Medetomidine hydrochloride	Potent, highly selective α2 agonist	919	660	-2.86253	-5.90435	-0.933962	2.05836	-29.52	-5.0631	-7.26231	-5.04349	-5.05329	-18.3911	-1.923	-1.89825													-2.88967	0.0981626	12.9253	5.70081													-9.86005	0.805336	40.4874	36.2842
C02	2025	Cinalukast	Potent, selective CysLT1 (LTD4) antagonist; orally active	919	661	-10.8032	-33.5217	-28	-15.0504	-24.0597	-1.21887	-0.735044	8.42881	3.60497	-12.3974	-24.2861	-19.4016													5.76859	6.09194	-9.43777	-11.8026													19.6834	49.9788	-29.563	-75.1202
C03	2037	SDZ 205-557 hydrochloride	5-HT4/5-HT3 receptor antagonist	919	662	-4.17251	0.0782609	-0.198113	2.55172	-25.0451	0.650381	-4.02272	-0.85268	-0.10115	-14.5339	1.31499	-2.18531													2.06247	3.95542	16.1633	5.41375													7.03752	32.4507	50.6301	34.4571
C04	2072	Aminopurvalanol A	Cyclin-dependent kinase inhibitor	919	663	-20.4043	-71.1391	-55.9717	-31.8302	-45.57	-14.4514	-30.6548	-25.5306	-19.991	-38.1124	-51.4847	-38.188													-17.8274	-19.6231	-36.6364	-30.5889													-60.83	-160.989	-114.76	-194.691
C05	2078	UBP 296	Selective, potent kainate antagonist; selective for GluR5-containing receptors	919	664	-0.549865	-10.3739	2.63208	0.562334	-17.9603	0.0418367	-5.45113	2.31577	1.1788	-11.7057	-4.90579	1.04111													3.34243	6.78359	9.94251	8.64016													11.4049	55.6532	31.144	54.9924
C06	2079	UBP 302	Selective, potent kainate antagonist; active enantiomer of UBP 296 (Cat. No. 2078)	919	665	-0.485175	-2.63478	4.29245	1.42706	-16.2722	0.364369	-6.51599	2.65925	1.51181	-11.3941	-0.603863	1.90364													3.67543	7.09523	14.2444	9.5027													12.5412	58.2099	44.6194	60.4822
C07	2086	GTP 14564	Class III receptor tyrosine kinase (RTK) inhibitor	919	666	-8.48518	-34.3565	-13.8019	-4.15385	-37.2511	-4.82032	-2.18626	6.84931	1.0145	-19.7187	-19.2552	-11.1435													3.17812	-1.22936	-4.40689	-3.54447													10.8443	-10.0858	-13.8042	-22.5596
C08	2088	DMNB	DNA-PK inhibitor	919	667	-1.40162	-12.8261	1.5283	1.02918	-13.7985	0.533873	-5.12387	3.62258	2.07823	-9.46118	-5.89845	0.0633423													4.24185	9.02813	8.94984	7.6624													14.4739	74.0676	28.0346	48.7692
C09	2089	RS 102895 hydrochloride	CCR2b chemokine receptor antagonist	919	668	-21.8814	-74.1652	-60.2736	-30.4721	-65.0996	-21.8704	-45.1626	-40.8178	-31.3441	-55.1311	-52.3187	-41.0775													-29.1805	-36.6418	-37.4704	-33.4784													-99.5687	-300.613	-117.373	-213.081
C10	2095	PNU 37883 hydrochloride	Vascular KATP channel blocker	919	669	-9.20216	-33.2609	-14.0472	-11.1777	-58.1261	-16.1403	-30.9112	-18.7067	-17.4235	-44.5186	-22.2193	-11.6247													-15.2599	-26.0293	-7.371	-4.02561													-52.0693	-213.547	-23.089	-25.6219
C11	2096	DAU 5884 hydrochloride	M3 receptor antagonist	919	670	-2.07008	-14.9826	-1.16981	0.445623	-33.2187	-6.7206	-14.5213	-4.63415	-5.67738	-23.87	-7.26849	-1.61995													-3.51375	-5.38071	7.57981	5.97911													-11.9895	-44.1438	23.7431	38.0555
D02	2097	SKI II	Selective non-lipid inhibitor of sphingosine kinase; antitumor	919	671	-22.0863	-75.1913	-59.1226	-33.9788	-38.4249	-15.2434	-28.1764	-21.9162	-18.5798	-33.3006	-54.585	-40.6044													-16.4162	-14.8113	-39.7367	-33.0054													-56.0148	-121.514	-124.472	-210.071
D03	2098	Apoptosis Activator 2	Promotes apoptosome formation and activates caspase-9/caspase-3 pathway. Selectively induces tumor cell apoptosis	919	672	-21.0782	-72.8609	-54.5283	-31.9469	-58.4601	-20.62	-44.8415	-37.3222	-28.9711	-51.6508	-52.4039	-37.8032													-26.8075	-33.1615	-37.5556	-30.2042													-91.4717	-272.06	-117.64	-192.242
D04	2132	Amisulpride	Selective D2/D3 receptor antagonist; atypical antipsychotic agent	919	673	0.592992	-16.2348	-1.21698	0.206897	-8.94499	-1.5669	-3.97199	2.33562	0.384357	-6.45849	-8.01394	-0.311995													2.54798	12.0308	6.83436	7.28706													8.69415	98.702	21.408	46.3802
D05	2137	2,3-DCPE hydrochloride	Selectively induces cancer cell apoptosis	919	674	-5.3531	-31.0174	-12.8019	-6.313	-23.9031	-7.42819	-8.81353	-4.09394	-5.76107	-16.3583	-18.6652	-9.07749													-3.59744	2.131	-3.8169	-1.47844													-12.2751	17.4829	-11.9561	-9.40986
D06	2139	Lylamine hydrochloride	CB1 agonist	919	675	-22.3181	-75.487	-59.5849	-33.9416	-56.3047	-24.0497	-54.2608	-45.9643	-35.007	-55.2828	-54.7143	-40.9515													-32.8434	-36.7935	-39.866	-33.3524													-112.067	-301.857	-124.877	-212.279
D07	2141	Paroxetine maleate	Highly potent and selective 5-HT uptake inhibitor	919	676	-21.2453	-73.9565	-49.5943	-24.9549	-60.7143	-19.1462	-39.8242	-18.6939	-18.9201	-50.2692	-49.4557	-35.4198													-16.7565	-31.7799	-34.6074	-27.8208													-57.1759	-260.725	-108.405	-177.072
D08	2143	SCS	Selective GABAA receptor antagonist; β1-subunit-selective	919	677	-22.0701	-75.313	-60.1698	-34.2653	-35.9737	-16.5777	-21.6594	-27.8761	-22.2269	-28.8165	-54.7891	-41.1199													-20.0633	-10.3272	-39.9408	-33.5209													-68.4594	-84.7256	-125.111	-213.352
D09	2147	Nicorandil	KATP channel opener and NO donor	919	678	0.447439	-1.66087	-0.471698	-0.307692	-14.0403	-0.753236	-7.0945	0.0634528	-0.344892	-10.5674	-0.984281	-0.0121294													1.81873	7.92193	13.864	7.58693													6.20583	64.9923	43.4278	48.2888
D10	2148	(±)-McN 5652	Potent, orally active 5-HT uptake inhibitor. Also inhibits noradrenalin and dopamine uptake in vitro	919	679	-12.1941	-45.2609	-31.8302	-18.3554	-40.225	-7.7823	-12.622	-2.00532	-4.89381	-26.4235	-31.8082	-22.0121													-2.73019	-7.93419	-16.9599	-14.4131													-9.31587	-65.0929	-53.1252	-91.7354
D11	2150	nTZDpa	Potent, selective PPARγ partial agonist	919	680	-0.345013	-1.6087	-3.29245	1.19894	-22.1986	-1.09036	-9.14659	-0.569952	-0.830157	-15.6726	-0.204878	-1.81873													1.33347	2.81673	14.6434	5.78032													4.55002	23.1087	45.8692	36.7902
E02	2151	API-2	Selective inhibitor of Akt/PKB signaling. Antitumor and antiviral	919	681	-15.6226	-48.1304	-33.8868	-20.1751	-36.0574	-1.515	-1.4928	9.46968	3.97734	-18.7751	-34.1528	-24.7547													6.14096	-0.285814	-19.3045	-17.1557													20.954	-2.34485	-60.4695	-109.191
E03	2152	NSC 625987	Cyclin-dependent kinase 4 (cdk4) inhibitor	919	682	-2.72237	-12.8783	-3.71698	-4.28647	-19.9949	-0.288267	-7.48076	-0.680076	-0.484172	-13.7378	-8.58237	-3.21968													1.67945	4.75147	6.26593	4.37938													5.73058	38.9815	19.6275	27.8736
E04	2154	ZD 2079 hydrochloride	β3-adrenoceptor agonist	919	683	-0.679245	-5.85217	-0.603774	1.55438	-11.0231	-0.742292	-9.57376	1.47148	0.364592	-10.2984	-2.1489	-0.641509													2.52822	8.19087	12.6994	6.95755													8.62671	67.1987	39.7797	44.283
E05	2155	NTNCB hydrochloride	Potent and selective non-peptidic NPY Y5 antagonist	919	684	-22.2049	-75.6783	-60.1981	-34.435	-68.8689	-22.1817	-48.3776	-43.5445	-32.8631	-58.6233	-55.0566	-41.2015													-30.6995	-40.134	-40.2083	-33.6024													-104.752	-329.263	-125.949	-213.871
E06	2156	Embelin	Inhibitor of X-linked inhibitor of apoptosis (XIAP); cell-permeable and antitumor	919	685	-0.474394	0.73913	-4.85849	-2.09019	-12.6782	-0.539601	-3.94893	3.54781	1.50411	-8.31358	-0.675528	-2.66644													3.66773	10.1757	14.1728	4.93261													12.5149	83.4826	44.3949	31.3948
E07	2160	Bax channel blocker	Inhibits Bax-mediated mitochondrial cytochrome c release	919	686	-22.2426	-75.7652	-60.2547	-34.5676	-63.9525	-24.0497	-46.2202	-40.896	-32.4729	-55.0863	-55.1664	-41.2487													-30.3093	-36.597	-40.3181	-33.6496													-103.42	-300.245	-126.293	-214.171
E08	2161	NSC 23766	Selective inhibitor of Rac1-GEF interaction; antioncogenic	919	687	0.183288	-3.69565	-1.77358	2.11671	-15.3714	-2.41776	-2.15355	-2.02862	-2.22319	-8.76248	-0.789471	-0.795148													-0.0595641	9.72683	14.0588	6.80391													-0.203243	79.7999	44.038	43.3051
E09	2162	INCA-6	Inhibitor of calcineurin-substrate association	919	688	-1.99461	2.89565	-2.99057	0.769231	-19.4967	1.32447	-6.31709	4.69566	3.01007	-12.9069	1.83244	-2.49259													5.17369	5.58242	16.6807	5.10647													17.6535	45.7987	52.2509	32.5013
E10	2172	AZ 10417808	Selective non-peptide caspase-3 inhibitor	919	689	1.38005	-3.43478	-1.65094	-1.15119	-9.18562	-0.710242	-8.26739	-1.14297	-0.926609	-8.7265	-2.29299	-0.135445													1.23702	9.76281	12.5553	7.46361													4.22091	80.095	39.3284	47.5039
E11	2173	WAY 629 hydrochloride	Selective 5-HT2C agonist	919	690	-3.61725	-7.15652	0.0471698	-2.48276	-29.9843	-1.41019	-7.33413	-3.83826	-2.62422	-18.6592	-4.81964	-1.78504													-0.460599	-0.169896	10.0287	5.81402													-1.57164	-1.39385	31.4139	37.0047
F02	2175	Tetrabenazine	Potent inhibitor of vesicular monoamine transport; depletes dopamine stores	919	691	-3.12129	-17.7652	-1.17925	-1.53316	-12.932	-0.543367	-0.44229	3.1414	1.29902	-6.68714	-9.64919	-2.15027													3.46264	11.8022	5.19911	5.44879													11.8151	96.8262	16.2858	34.6801
F03	2176	BVT 948	Non-competitive protein tyrosine phosphatase inhibitor; enhances insulin signaling	919	692	-22.1941	-74.0261	-59.3962	-33.9469	-61.8015	-19.3153	-50.5515	-42.439	-30.8772	-56.1765	-53.9865	-40.7951													-28.7135	-37.6872	-39.1382	-33.1961													-97.9755	-309.189	-122.597	-211.284
F04	2183	ZK 164015	Potent estrogen receptor antagonist	919	693	-22.1833	-74.8261	-59.4623	-34.1645	-68.8689	-22.9289	-50.2349	-44.2621	-33.5955	-59.5519	-54.4953	-40.8228													-31.4319	-41.0626	-39.647	-33.2237													-107.251	-336.881	-124.191	-211.46
F05	2184	SN-6	Selective Na+/Ca2+ exchange inhibitor (reverse mode)	919	694	-6.73315	-24.513	-3.23585	-1.23607	-21.2595	-0.973658	-2.37474	4.03401	1.53018	-11.8171	-12.8746	-4.9845													3.6938	6.67221	1.97374	2.61456													12.6039	54.7395	6.18256	16.641
F06	2186	CMPD-1	Non-ATP-competitive p38α inhibitor	919	695	-20.0485	-69.4	-52.3868	-30.1592	-50.7239	-14.2941	-29.4793	-18.5235	-16.4088	-40.1016	-49.7796	-36.2177													-14.2452	-21.6123	-34.9313	-28.6186													-48.6069	-177.309	-109.419	-182.15
F07	2190	SR 27897	Potent and selective CCK1 antagonist	919	696	-11.2722	-42.7565	-37.1132	-18.5729	-39.0336	-8.61676	-20.8006	-3.06956	-5.84316	-29.9171	-30.6647	-24.1927													-3.67954	-11.4278	-15.8164	-16.5937													-12.5552	-93.755	-49.5436	-105.614
F08	2191	S-Trityl-L-cysteine	Potent, selective inhibitor of mitotic kinesin Eg5	919	697	0.83558	-4.75652	-2.4434	1.86207	-7.36462	1.87578	0.307016	4.97786	3.42682	-3.5288	-1.44723	-0.803908													5.59045	14.9605	13.4011	6.79515													19.0756	122.737	41.9777	43.2493
F09	2192	4-HQN	PARP inhibitor	919	698	0.6469	-1.33043	5.19811	1.77719	-11.2574	0.303409	-1.45523	1.54167	0.92254	-6.35632	0.223377	2.92251													3.08616	12.133	15.0717	10.5216													10.5305	99.5402	47.2107	66.967
F10	2193	Carmoxirole hydrochloride	Selective, peripherally acting D2-like agonist	919	699	-0.657682	-21.0348	-8.98113	-1.37401	-35.7909	-8.73307	-10.2545	-5.1217	-6.92739	-23.0227	-11.2044	-4.81941													-4.76376	-4.5334	3.6439	2.77965													-16.2548	-37.1924	11.4142	17.6917
F11	2194	R 59-022	Diacylglycerol kinase inhibitor; increases PKC activity	919	700	-22.2642	-75.7652	-60.1415	-34.3767	-62.9174	-21.598	-38.6806	-39.7368	-30.6674	-50.799	-55.0709	-41.2028													-28.5038	-32.3097	-40.2226	-33.6038													-97.2598	-265.072	-125.994	-213.879
G02	2195	Eliprodil	Non-competitive NR2B-selective NMDA antagonist	919	701	-2.68464	-16.3913	-4.75472	-1.7931	-38.6406	-7.26061	-16.1413	-6.1275	-6.69406	-27.3909	-9.0922	-3.71968													-4.53043	-8.90161	5.7561	3.87938													-15.4586	-73.0297	18.0305	24.6912
G03	2196	3-MATIDA	Potent, selective mGlu1 antagonist	919	702	0.0485175	-5.86957	-3.15094	0.228117	-8.76757	-0.104601	-5.43482	2.17972	1.03756	-7.10119	-2.82072	-1.55121													3.20118	11.3881	12.0276	6.04784													10.923	93.4292	37.6753	38.4929
G04	2197	L 755507	Very potent and selective β3 partial agonist	919	703	-17.2183	-54.4957	-44.3868	-16.4138	-44.3589	-9.10574	-25.0357	-0.723827	-4.91478	-34.6973	-35.4547	-30.8026													-2.75116	-16.208	-20.6064	-23.2035													-9.38743	-132.972	-64.5478	-147.684
G05	2198	Mibefradil dihydrochloride	Ca2+ channel blocker (T-type)	919	704	-22.1725	-74.8609	-60.0283	-34.0424	-62.5868	-22.896	-55.2097	-43.6202	-33.2581	-58.8983	-54.4517	-41.1004													-31.0945	-40.4089	-39.6034	-33.5013													-106.1	-331.519	-124.054	-213.227
G06	2199	CGP 71683 hydrochloride	Highly selective and potent non-peptide NPY Y5 receptor antagonist	919	705	0.803235	-3.74783	-6.18868	1.44828	-7.98914	1.09883	-1.59289	1.97962	1.53923	-4.79102	-1.14978	-2.69272													3.70285	13.6983	13.6985	4.90633													12.6348	112.382	42.9094	31.2275
G07	2200	PD 160170	Selective non-peptide NPY Y1 antagonist	919	706	-18.1024	-64.6522	-40.8679	-22.435	-26.9831	-10.2151	-10.9035	-6.33712	-8.27611	-18.9433	-43.5436	-29.4852													-6.11249	-0.453965	-28.6953	-21.8861													-20.8569	-3.72437	-89.8855	-139.299
G08	2201	PNU 22394 hydrochloride	5-HT2C agonist and 5-HT2A/2B partial agonist	919	707	-0.679245	-5.1913	0.339623	1.07692	-11.2762	0.966087	-3.8924	1.53912	1.25261	-7.58429	-2.05719	-0.169811													3.41623	10.905	12.7911	7.42925													11.6568	89.4658	40.067	47.2852
G09	2202	Zatebradine hydrochloride	Bradycardic agent; blocks If pacemaker current	919	708	-0.781671	-9.12174	2.10377	-0.588859	-15.4085	-0.449729	-5.24984	-0.0440499	-0.24689	-10.3292	-4.8553	0.661051													1.91673	8.16014	9.993	8.26011													6.54023	66.9466	31.3022	52.5734
G10	3869	TCS 2002	Potent GSK-3β inhibitor	919	709	0.770889	-3.78261	11.6887	5.41645	-16.73	0.204594	-4.86289	2.14736	1.17598	-10.7965	0.816918	6.22978													3.3396	7.69285	15.6652	13.8288													11.3953	63.1129	49.0699	88.0169
G11	2208	LY 255283	Selective, competitive BLT2 receptor antagonist	919	710	-13.7682	-47.3652	-36.0472	-22.2546	-33.7759	-4.49519	-2.87903	1.28366	-1.60576	-18.3275	-34.8099	-24.9077													0.557859	0.161855	-19.9616	-17.3086													1.90351	1.32787	-62.528	-110.165
H02	2213	N20C hydrochloride	Non-competitive NMDA receptor open-channel blocker	919	711	0.0485175	-10.3391	2.37736	-1.08753	-9.33872	0.267908	-5.27503	-1.34981	-0.540954	-7.30688	-5.71333	1.21294													1.62267	11.1824	9.13497	8.81199													5.53683	91.7418	28.6145	56.086
H03	2214	ABT 724 trihydrochloride	Potent, selective D4 partial agonist; proerectile	919	712	1.20216	-3.17391	2.61321	1.65517	-8.60576	1.09738	-5.43627	-0.845039	0.126172	-7.02101	-0.75937	1.90768													2.2898	11.4683	14.0889	9.50674													7.81318	94.087	44.1323	60.5079
H04	2227	CI 976	Acyl-CoA:cholesterol acyltransferase (ACAT) inhibitor	919	713	-21.779	-71.3652	-56.3113	-32.5411	-62.6444	-23.1747	-53.4509	-46.5627	-34.8687	-58.0477	-51.9532	-39.0451													-32.7051	-39.5583	-37.1049	-31.4461													-111.595	-324.541	-116.228	-200.146
H05	2229	GW 0742	Highly selective, potent PPARδ agonist	919	714	-21.8598	-75.4	-59.8302	-33.8727	-59.2453	-19.8089	-21.85	-10.7766	-15.2928	-40.5477	-54.6363	-40.845													-13.1291	-22.0583	-39.788	-33.246													-44.7988	-180.969	-124.632	-211.602
H06	2237	BRL 50481	Selective PDE7 inhibitor	919	715	-0.339623	-1	-4.25472	0.981432	-13.2988	0.550741	-7.48281	-5.2265	-2.33788	-10.3908	-0.00928382	-2.29717													-0.174258	8.0985	14.839	5.30189													-0.594598	66.4409	46.4819	33.7451
H07	2238	GW 441756	Potent, selective TrkA inhibitor	919	716	-10.3073	-29.7304	-13.2925	-7.0557	-29.3399	-2.7785	-7.83509	0.252238	-1.26313	-18.5875	-18.3931	-11.7999													0.900493	-0.0981626	-3.54477	-4.20081													3.07264	-0.805336	-11.1037	-26.737
H08	2241	DMAB-anabaseine dihydrochloride	Partial agonist at α7-containing receptors and antagonist at α4β2 neuronal nicotinic receptors	919	717	-2.19407	-10.9304	2.74528	1.81432	-27.9834	-3.00029	-9.93979	-5.36854	-4.18442	-18.9616	-4.55806	0.275606													-2.02079	-0.472275	10.2902	7.87466													-6.8953	-3.87459	32.2333	50.1202
H09	2242	Octopamine hydrochloride	Invertebrate biogenic amine: activates β3 adrenoceptors	919	718	-2.69003	2.49565	4.66981	0.69496	-14.6227	0.0725522	-6.38985	-1.48391	-0.70568	-10.5063	1.59531	0.989892													1.45794	7.98302	16.4436	8.58895													4.97475	65.4935	51.5081	54.6664
H10	2252	Doxorubicin hydrochloride	Antitumor antibiotic agent. Inhibits DNA topoisomerase II	919	719	-22.0162	-75.8	-60.1981	-34.4828	-61.9103	-24.0497	-55.2097	-47.7065	-35.8781	-58.56	-55.1414	-41.1071													-33.7145	-40.0707	-40.2931	-33.5081													-115.04	-328.744	-126.214	-213.27
H11	2254	ACDPP hydrochloride	Selective mGlu5 receptor antagonist	919	720	-10.3235	-38.3565	-23.9717	-7.55968	-19.9733	-2.72503	-6.00205	-1.48309	-2.10406	-12.9877	-22.9581	-17.1476													0.0595641	5.50163	-8.1098	-9.54852													0.203243	45.1359	-25.4032	-60.7738
A02	2255	CGS 9343B	Calmodulin antagonist	920	721	-14.2067	-17.5449	-31.636	-17.8157	-33.2092	-35.5859	-13.5081	-5.5232	-20.5546	-23.3587	-17.6803	-22.9213	-4.08693	-13.5657	-4.68558	-9.67928	6.31942	-4.72169	6.18945	0.768295	-52.4325	-35.042	-27.6109	-30.0245	-16.4676	-9.79294	-12.9947	-13.242	58.752	30.3203	33.8003	30.7928					2.31471	15.5911	5.28231	10.0569	-38.1177	-152.683	-68.6422	-133.174
A03	2266	DY131	Agonist selective for estrogen-related receptors ERRβ and ERRγ	920	722	-16.4347	-19.7006	-32.295	-21.7251	-43.2434	-56.1803	-18.6052	-14.4023	-35.2913	-30.9243	-20.7128	-24.3648													-31.2043	-17.3585	-16.0273	-14.6856													-72.2289	-270.639	-84.6609	-147.691
A04	2268	NNC 55-0396 dihydrochloride	Highly selective Ca2+ channel blocker (T-type)	920	723	-19.2803	-24.1317	-40.1724	-30.9637	-46.2057	-73.6987	-19.8783	-23.3082	-48.5034	-33.042	-27.5477	-29.7263													-44.4165	-19.4763	-22.8622	-20.0471													-102.811	-303.657	-120.765	-201.612
A05	2270	SCH 58261	Potent, highly selective A2A antagonist	920	724	-8.53919	-8.5988	-15	-8.3716	-31.6708	-13.8286	-9.93432	-0.646382	-7.23751	-20.8025	-8.4852	-11.7696													-3.15058	-7.23681	-3.79962	-2.09031													-7.29267	-112.83	-20.0708	-21.0221
A06	2271	GW 6471	PPARα antagonist	920	725	-14.6532	-16.7904	-32.0115	-19.8399	-36.9773	-25.8161	-14.8926	-7.31977	-16.5679	-25.9349	-18.3151	-23.3324													-12.481	-12.3692	-13.6296	-13.6531													-28.8899	-192.85	-71.9956	-137.308
A07	2272	Ro 08-2750	Inhibits NGF binding to p75NTR and TrkA	920	726	-11.6746	-14.7725	-24.4636	-18.4562	-20.4323	-6.7754	-9.01068	-0.29814	-3.53677	-14.7215	-16.6143	-18.0691													0.550161	-1.15577	-11.9287	-8.38981													1.27346	-18.0198	-63.0113	-84.3756
A08	2275	TBB	Selective cell-permeable CK2 inhibitor	920	727	-19.2423	-23.7305	-39.9349	-30.4441	-40.3868	-70.6166	-18.555	-19.1803	-44.8984	-29.4709	-27.0873	-29.5886													-40.8115	-15.9052	-22.4017	-19.9093													-94.4667	-247.98	-118.333	-200.226
A09	2276	FPL 55712	Leukotriene receptor antagonist	920	728	-3.92162	-1.36527	-5.55172	-3.99094	-11.5655	-0.94252	-3.81954	-0.0981059	-0.520313	-7.69252	-2.6781	-4.73667													3.56662	5.8732	2.00748	4.94262													8.25568	91.5698	10.6041	49.7074
A10	2280	Raloxifene hydrochloride	Selective estrogen receptor modulator (SERM)	920	729	-19.3278	-24.1976	-40.5402	-31.0242	-32.723	-80.9836	-22.2058	-15.142	-48.0628	-27.4644	-27.6109	-29.934													-43.9759	-13.8987	-22.9253	-20.2547													-101.791	-216.696	-121.099	-203.7
A11	2281	2'-MeCCPA	Very selective and potent A1 receptor agonist	920	730	-1.30879	-1.83234	-4.63218	-4.24471	-13.4717	-1.8626	-5.4354	-0.367267	-1.11493	-9.45353	-3.03852	-2.97049													2.972	4.11219	1.64705	6.7088													6.87931	64.1137	8.70025	67.4698
B02	2282	Moxonidine hydrochloride	I1 receptor and α2-adrenoceptor agonist (I1 > α2)	920	731	-0.881235	-8.11377	-7.04598	1.3142	-14.2886	-21.5493	-6.37731	-1.12461	-11.3369	-10.333	-3.39979	-3.96361													-7.25	3.23275	1.28579	5.71568													-16.7816	50.4022	6.79195	57.4821
B03	2284	SEW 2871	Cell-permeable, selective S1P1 receptor agonist	920	732	-5.70309	-4.22754	-7.79693	-4.83082	-16.5493	-4.91691	-6.64998	1.83146	-1.54272	-11.5996	-4.52918	-6.75001													2.54421	1.96609	0.156399	2.92927													5.8891	30.6535	0.826146	29.4594
B04	2288	O-1918	Silent antagonist for putative abnormal-CBD (Cat. No. 1297) receptor	920	733	-3.48456	-0.646707	-6.2567	2.99396	-14.7353	-1.83673	-6.85082	0.809962	-0.513382	-10.793	1.17363	-4.87063													3.57355	2.77268	5.8592	4.80865													8.27172	43.2292	30.9501	48.3602
B05	2291	1,2,3,4,5,6-Hexabromocyclohexane	Inhibits JAK2 autophosphorylation	920	734	-5.42755	-4	-11.6054	-3.16918	-15.8407	6.04845	-5.15506	1.90521	3.97683	-10.4979	-3.58459	-8.51646													8.06376	3.06783	1.10099	1.16283													18.6653	47.831	5.81575	11.6944
B06	2292	AQ-RA 741	Selective, high affinity M2 antagonist	920	735	-4.08314	-0.592814	-9.71264	-1.18127	-19.2895	-0.589825	-5.19485	2.1871	0.798637	-12.2422	-0.887042	-6.89789													4.88557	1.32355	3.79854	2.7814													11.3087	20.6357	20.0651	27.9722
B07	2293	Zebularine	DNA methyltransferase and cytidine deaminase inhibitor	920	736	-7.47981	-4.43713	-14.8621	-3.53172	-19.6843	-1.64468	-6.05468	0.489522	-0.577577	-12.8695	-3.98442	-11.1709													3.50936	0.69621	0.701155	-1.49165													8.12313	10.8547	3.70372	-15.0014
B08	2294	Cordycepin	RNA synthesis inhibitor	920	737	-13.5938	-15.9222	-27.705	-19.5438	-36.903	-22.4042	-14.2965	-3.07988	-12.7421	-25.5997	-17.733	-20.6494													-8.65513	-12.034	-13.0474	-10.9701													-20.0341	-187.624	-68.9204	-110.326
B09	2295	(±)-Cloprostenol sodium salt	Water-soluble PGF2α analog and potent FP receptor agonist	920	738	-3.21378	0	-9.10728	-3.20544	-15.8988	1.39656	-6.23164	1.08504	1.2408	-11.0652	-1.60272	-6.16053													5.32774	2.5005	3.08286	3.51876													12.3322	38.9856	16.2846	35.3878
B10	2296	Prostaglandin E2	Major endogenous prostanoid	920	739	-5.91211	-1.81437	-13.3448	-7.09063	-16.447	-1.03053	-6.51768	-1.37835	-1.20444	-11.4824	-4.4525	-9.62847													2.88249	2.08337	0.233076	0.0508141													6.67213	32.482	1.23118	0.511033
B11	2301	T 0070907	Highly potent and selective PPARγ antagonist	920	740	-5.53207	-6.44311	-14.5632	-10.3112	-17.9989	-0.86907	-6.0607	0.209735	-0.329668	-12.0298	-8.37715	-10.0476													3.75726	1.5359	-3.69157	-0.368358													8.69697	23.9464	-19.5	-3.70454
C02	2303	PNU 282987	Selective α7 nAChR agonist	920	741	-2.14014	0.413174	-7.22222	1.22356	-14.5914	-0.336186	-5.84374	0.602075	0.132944	-10.2175	0.818369	-4.68118													4.21988	3.34818	5.50395	4.9981													9.76778	52.2019	29.0736	50.2655
C03	2308	Tabimorelin	Potent, orally active ghrelin receptor agonist	920	742	-5.99287	-3.86826	-9.95019	-1.9426	-22.0608	-2.90236	-5.05477	1.94746	-0.477449	-13.5578	-2.90543	-7.97153													3.60948	0.00791976	1.78015	1.70775													8.3549	0.123478	9.40329	17.1747
C04	2310	SR 49059	Selective, orally active vasopressin V1A receptor antagonist	920	743	-5.24228	-4.94012	-6.78544	4.22054	-13.5626	0.577291	-4.87383	1.53001	1.05365	-9.21821	-0.359788	-6.01386													5.14058	4.34751	4.32579	3.66542													11.8989	67.7826	22.8502	36.8629
C05	2311	L-168,049	Potent, orally active human glucagon receptor antagonist	920	744	-3.66508	-0.520958	-9.67433	-1.91239	-13.6122	5.87244	-6.53223	1.57079	3.72161	-10.0722	-1.21667	-6.66971													7.80855	3.49351	3.46891	3.00958													18.0745	54.4678	18.3238	30.2671
C06	2312	DNQX disodium salt	Selective non-NMDA antagonist. Water-soluble salt of DNQX (Cat. No. 0189)	920	745	-3.26128	0.437126	-8.83142	-0.347432	-14.4702	-1.32554	-5.40622	1.96044	0.31745	-9.9382	0.0448469	-6.04635													4.40438	3.62753	4.73043	3.63293													10.1949	56.5572	24.9876	36.5361
C07	2313	QX 314 chloride	Na+ channel blocker	920	746	-2.90499	0.718563	-12.1264	-2.40785	-12.3744	4.37877	-7.54006	0.474193	2.42648	-9.95723	-0.844646	-7.51571													6.51342	3.6085	3.84093	2.16357													15.0767	56.2605	20.289	21.7589
C08	2315	Immethridine dihydrobromide	Potent H3 agonist, highly selective over H4	920	747	-3.16627	-1.44311	-7.78927	-1.22356	-13.7021	7.71301	-3.96299	0.823779	4.26839	-8.83257	-1.33334	-5.47777													8.35532	4.73316	3.35224	4.20151													19.3401	73.7953	17.7076	42.2543
C09	2316	AMG 9810	Potent and selective, competitive antagonist of TRPV1	920	748	-19.2375	-23.7066	-40.4559	-30.3293	-36.4567	-47.2909	-18.6214	-14.3738	-30.8323	-27.539	-27.0179	-29.8467													-26.7454	-13.9733	-22.3324	-20.1674													-61.9078	-217.86	-117.966	-202.822
C10	2318	Pravastatin sodium salt	HMG-CoA reductase inhibitor	920	749	-1.85511	-3.77844	-5.75096	-3.44109	-12.698	-0.105458	-6.82157	0.881357	0.38795	-9.75977	-3.60977	-3.80303													4.47488	3.80595	1.07581	5.87625													10.358	59.3391	5.68278	59.097
C11	2322	BTS 54-505	Potent SNRI; active metabolite of sibutramine (Cat. No. 2290)	920	750	-5.27078	1.14371	-14.0345	-6.67372	-19.2756	1.56274	-6.11289	1.83684	1.69979	-12.6942	-2.765	-9.65263													5.78672	0.871489	1.92058	0.0266516													13.3946	13.5875	10.1451	0.268032
D02	2324	Necrostatin-1	Novel inhibitor of non-apoptotic cell death (necroptosis)	920	751	-1.038	4.52695	-7.23755	7.85196	-9.26934	2.79063	-5.99192	-0.972324	0.909155	-7.63063	6.18945	-4.13778													4.99609	5.93509	10.875	5.54151													11.5645	92.5348	57.4453	55.7305
D03	2329	Ro 10-5824	Selective D4 receptor partial agonist	920	752	-5.13302	-10.2874	0.249042	-0.897281	-25.155	-26.077	-6.49381	-1.51434	-13.7957	-15.8244	-5.59235	-2.44199													-9.70875	-2.2587	-0.906774	7.2373													-22.4729	-35.2157	-4.78986	72.7849
D04	2330	DMP 543	K+ channel blocker and potent ACh release enhancer	920	753	-5.79335	-3.4012	-8.05747	-0.141994	-23.638	-2.71718	-8.23931	0.595691	-1.06075	-15.9387	-1.7716	-6.92541													3.02619	-2.37293	2.91398	2.75387													7.00474	-36.9967	15.3926	27.6955
D05	2333	JNJ 16259685	Extremely potent, mGlu1-selective non-competitive antagonist	920	754	-6.05938	-3.00599	-13.3525	-3.43505	-25.3206	-6.16974	-9.06861	-1.08017	-3.62496	-17.1946	-3.22052	-9.70594													0.461974	-3.6289	1.46506	-0.0266516													1.06933	-56.5786	7.73891	-0.268032
D06	2337	Trequinsin hydrochloride	Ultrapotent inhibitor of PDE3	920	755	-15.7173	-17.7425	-29.1839	-21.8761	-42.9906	-57.7894	-18.6949	-15.956	-36.8727	-30.8427	-19.8093	-22.4506													-32.7858	-17.277	-15.1237	-12.7713													-75.8895	-269.368	-79.8883	-128.44
D07	2339	WEB 2086	Potent PAF receptor antagonist	920	756	-3.96912	0.610778	-8.08046	-2.80665	-17.2947	2.16125	-2.90118	2.50351	2.33238	-10.098	-1.09793	-6.02479													6.41931	3.46776	3.58764	3.65449													14.8588	54.0663	18.9511	36.7529
D08	2342	4-Methylhistamine dihydrochloride	Selective, high affinity H4 agonist	920	757	-3.55582	-1.09581	-9.57471	-5.96073	-17.0039	0.107884	-5.38457	1.79434	0.951111	-11.1942	-3.52827	-6.56527													5.03804	2.37147	1.15731	3.11402													11.6616	36.974	6.11328	31.3174
D09	2344	CGH 2466 dihydrochloride	A1, A2B and A3 antagonist and inhibitor of p38 MAPK and PDE4	920	758	-8.09264	-5.30539	-18.0575	-7.06042	-25.6	-10.1875	-8.92301	-2.23317	-6.21035	-17.2615	-6.18291	-13.0751													-2.12342	-3.69581	-1.49733	-3.39577													-4.91509	-57.6218	-7.90935	-34.151
D10	2345	ZK 200775	Competitive AMPA/kainate antagonist	920	759	-1.7886	0.712575	-7.01533	-0.256798	-12.1371	-0.591173	-4.12092	1.22872	0.318773	-8.12902	0.227889	-4.40196													4.40571	5.4367	4.91347	5.27732													10.1979	84.7644	25.9545	53.0736
D11	2347	Salubrinal	Selective inhibitor of eIF2α dephosphorylation	920	760	-12.734	-14.7485	-28.8697	-20.7644	-18.7385	-7.80074	-7.63254	-2.47633	-5.13854	-13.1855	-17.7564	-20.8018													-1.05161	0.380199	-13.0708	-11.1226													-2.43416	5.92773	-69.0443	-111.859
E02	2348	Gavestinel	Potent and selective glycine site antagonist. Orally available and active in vivo	920	761	-3.49406	-0.0538922	-7.26054	4.0574	-15.0044	-2.70492	-3.48024	-0.778128	-1.74152	-9.24232	2.00175	-5.3773													2.34541	4.3234	6.68733	4.30199													5.42894	67.4067	35.3246	43.2647
E03	2372	ABT 702 dihydrochloride	Adenosine kinase inhibitor; orally active	920	762	-7.52257	-7.92216	-14.2414	-0.280967	-18.0615	-4.75748	-5.8113	-0.637436	-2.69746	-11.9364	-4.10156	-10.882													1.38947	1.62933	0.584018	-1.20269													3.21623	25.4031	3.08496	-12.0953
E04	2373	T 0901317	Potent liver X receptor (LXR) agonist	920	763	-19.0285	-23.9641	-40.2644	-30.6314	-45.9783	-78.9102	-19.4486	-25.0661	-51.9882	-32.7134	-27.2977	-29.6464													-47.9012	-19.1477	-22.6122	-19.9672													-110.877	-298.534	-119.444	-200.808
E05	2374	GW 405833	Selective, high affinity CB2 receptor partial agonist	920	764	-19.2993	-24.1377	-40.4559	-30.855	-36.4567	-58.5218	-16.8292	-15.142	-36.8319	-26.6429	-27.4964	-29.8776													-32.745	-13.0772	-22.8108	-20.1983													-75.795	-203.888	-120.494	-203.133
E06	2382	EMD 386088 hydrochloride	Potent 5-HT6 agonist	920	765	-5.96912	-2.43713	-12.3793	-1.49547	-26.8214	-1.52042	-7.62233	1.47033	-0.0250445	-17.2219	-1.9663	-9.17422													4.06189	-3.65615	2.71928	0.505069													9.40208	-57.0036	14.3641	5.07944
E07	2385	AMN 082 dihydrochloride	The first selective mGlu7 agonist	920	766	-19.2993	-23.6168	-40.3487	-30.5045	-33.3452	-37.1557	-18.8869	-18.4929	-27.8243	-26.1161	-27.0606	-29.824													-23.7374	-12.5503	-22.3751	-20.1447													-54.9451	-195.674	-118.192	-202.593
E08	2386	Fenobam	Potent and selective mGlu5 antagonist	920	767	-1.27553	-0.431138	-9.17625	-2.36556	-11.6518	2.47648	-3.90976	0.851203	1.66384	-7.78079	-1.39835	-5.22589													5.75078	5.78493	3.28723	4.4534													13.3114	90.1936	17.3642	44.7874
E09	2390	MPMQ hydrochloride	Selective mGlu1 antagonist	920	768	-8.84798	-9.08383	-19.8659	-11.0423	-23.9719	-12.9639	-9.23249	-2.44463	-7.70429	-16.6022	-10.0631	-14.3569													-3.61736	-3.03649	-5.37749	-4.67766													-8.37312	-47.3423	-28.4055	-47.0428
E10	2392	JTE 013	S1P2 receptor antagonist	920	769	-18.6817	-22.8084	-39.0613	-28.9396	-15.1954	-16.21	-9.45042	-5.41603	-10.813	-12.3229	-25.874	-28.8715													-6.7261	1.24281	-21.1884	-19.1922													-15.569	19.3768	-111.924	-193.014
E11	2394	SDZ NKT 343	Highly selective, human NK1 antagonist	920	770	-13.1473	-16.8084	-29.4215	-23.7009	-38.8591	-35.4183	-16.6596	-9.42762	-22.4229	-27.7594	-20.2546	-21.2844													-18.336	-14.1936	-15.5691	-11.6051													-42.4425	-221.295	-82.2406	-116.711
F02	2395	Sertraline hydrochloride	5-HT re-uptake inhibitor	920	771	-18.9762	-23.9581	-40.5785	-30.4985	-46.3204	-74.8577	-22.2058	-23.431	-49.1443	-34.2631	-27.2283	-29.7774													-45.0574	-20.6974	-22.5427	-20.0981													-104.295	-322.696	-119.078	-202.125
F03	2396	Glimepiride	KATP channel blocker	920	772	-3.74584	-12.521	-9.84291	-0.891239	-12.9892	-29.4897	-2.57363	1.97854	-13.7556	-7.78142	-6.7061	-6.79438													-9.66864	5.78431	-2.02052	2.88491													-22.3801	90.1839	-10.673	29.0133
F04	2397	Eplerenone	Selective mineralocorticoid receptor antagonist	920	773	-2.6342	-1.46707	-7.75862	1.83384	-11.1323	-0.0929245	-3.98826	0.462391	0.184733	-7.56028	0.183385	-5.19641													4.27167	6.00544	4.86896	4.48287													9.88766	93.6316	25.7194	45.0839
F05	2398	SNAP 5089	Subtype-selective α1A antagonist	920	774	-19.1045	-24.1317	-40.4253	-30.5529	-47.6948	-77.3412	-22.2058	-23.688	-50.5146	-34.9503	-27.3423	-29.7649													-46.4277	-21.3846	-22.6567	-20.0856													-107.466	-333.41	-119.68	-201.999
F06	2400	FK 888	High affinity NK1 receptor antagonist	920	775	-12.8812	-14.6886	-27.7816	-14.0937	-26.2842	-14.0991	-10.5046	-0.1291	-7.11411	-18.3944	-14.3911	-20.3314													-3.02718	-4.82867	-9.70556	-10.6521													-7.00703	-75.2845	-51.2678	-107.128
F07	2404	Ambroxol hydrochloride	Na+ channel blocker	920	776	-5.62708	-5.66467	-13.2299	-3.41692	-26.7839	-19.7084	-9.95511	-5.23451	-12.4715	-18.3695	-4.54079	-9.42848													-8.38454	-4.80377	0.144784	0.250803													-19.4077	-74.8963	0.764796	2.52231
F08	2408	Ro 90-7501	Inhibitor of Aβ42 fibril formation	920	777	-2.29216	-2.10778	-7.2069	-1.75529	-12.7838	1.14858	-3.78029	0.334341	0.741463	-8.28205	-1.93154	-4.74953													4.8284	5.28367	2.75404	4.92976													11.1763	82.3785	14.5477	49.5781
F09	2415	HA 1100 hydrochloride	Cell-permeable, selective Rho-kinase inhibitor	920	778	-2.14489	1.36527	-5.12261	1.24773	-6.39663	9.07284	-3.04674	3.566	6.31942	-4.72169	1.3065	-3.63375													10.4064	8.84403	5.99208	6.04554													24.0877	137.889	31.652	60.7994
F10	2416	BIBX 1382 dihydrochloride	Highly selective EGFR-kinase inhibitor	920	779	-13.6983	-15.4611	-27.5057	-16.7644	-32.253	-25.7139	-14.0217	-9.3603	-17.5371	-23.1374	-16.1127	-20.602													-13.4502	-9.57165	-11.4271	-10.9228													-31.1333	-149.233	-60.3617	-109.849
F11	2417	BIBU 1361 dihydrochloride	Selective inhibitor of EGFR-kinase	920	780	-19.323	-23.982	-40.4023	-31	-45.05	-76.6362	-21.4432	-18.6418	-47.639	-33.2466	-27.491	-29.8627													-43.5521	-19.6809	-22.8054	-20.1834													-100.81	-306.847	-120.465	-202.983
G02	2418	LY 303511	Negative control of LY 294002 (Cat. No. 1130)	920	781	-4.09264	-5.76647	-13.3295	-3.89426	-17.9175	-9.90761	-9.2298	-1.01063	-5.45912	-13.5736	-4.83036	-8.71107													-1.37219	-0.00791976	-0.144784	0.968216													-3.17621	-0.123478	-0.764796	9.73726
G03	2421	Scriptaid	Histone deacetylase inhibitor	920	782	-19.3325	-24.2635	-40.7165	-30.9456	-44.6445	-63.0142	-22.2058	-3.64273	-33.3285	-33.4252	-27.6045	-30.0245													-29.2415	-19.8594	-22.919	-20.3452													-67.6856	-309.631	-121.065	-204.61
G04	2429	Fexofenadine hydrochloride	H1 receptor antagonist; non-sedating antiallergic agent	920	783	-0.68171	-2.77246	-7.95019	-1.6284	-10.1253	-2.30492	-5.95787	1.04116	-0.631881	-8.04159	-2.20043	-4.31595													3.45505	5.52413	2.48515	5.36333													7.99743	86.1275	13.1273	53.9386
G05	2435	CCT 018159	Hsp90 inhibitor	920	784	-18.6057	-23.1976	-40.364	-30.9215	-46.5506	-76.0956	-22.2058	-17.2419	-46.6687	-34.3782	-27.0595	-29.4848													-42.5818	-20.8125	-22.3739	-19.8056													-98.5644	-324.49	-118.186	-199.183
G06	2436	AC 55649	Selective RARβ2 agonist	920	785	-11.5463	-17.7066	-24.5172	-18.5952	-37.241	-27.8037	-14.8341	-4.6122	-16.208	-26.0376	-18.1509	-18.0318													-12.121	-12.4718	-13.4653	-8.35249													-28.0566	-194.45	-71.1279	-84.0003
G07	2438	TMPH hydrochloride	Neuronal nicotinic receptor antagonist	920	786	-8.31116	-10.8204	-16.9234	-17.8218	-37.8694	-43.7129	-16.203	-12.4849	-28.0989	-27.0362	-14.3211	-12.6173													-24.012	-13.4704	-9.63548	-2.93798													-55.5806	-210.019	-50.8976	-29.547
G08	2441	JNJ 10191584 maleate	Selective H4 receptor antagonist; orally active	920	787	-2.28741	-1.70659	-5.659	-4.43202	-14.4983	-0.591442	-5.40651	1.28684	0.3477	-9.95242	-3.06931	-3.97321													4.43463	3.61331	1.61627	5.70608													10.2649	56.3356	8.53766	57.3855
G09	2442	CGP 53353	Selective inhibitor of PKCβII	920	788	-19.2375	-23.6287	-40.4943	-30.6798	-48.9022	-79.8698	-21.1817	-24.9953	-52.4325	-35.042	-27.1543	-29.8659													-48.3456	-21.4762	-22.4687	-20.1866													-111.906	-334.839	-118.686	-203.015
G10	2447	YM 298198, Desmethyl-	Derivative of mGlu1 antagonist YM 298198 (Cat. No. 2448)	920	789	-6.24941	-9.55689	-14.6322	-7.91239	-29.7065	-32.5511	-12.0412	-5.46991	-19.0105	-20.8738	-8.73464	-10.4408													-14.9236	-7.30812	-4.04906	-0.76151													-34.5438	-113.942	-21.3884	-7.65844
G11	2448	YM 298198 hydrochloride	Highly potent, selective non-competitive mGlu1 antagonist	920	790	-9.88361	-12.8204	-15.5134	-19.6042	-31.5789	-30.4621	-9.29317	-7.58561	-19.0238	-20.436	-16.2123	-12.6985													-14.9369	-6.87029	-11.5267	-3.01923													-34.5746	-107.116	-60.8877	-30.3641
H02	2451	LY 344864 hydrochloride	Potent, selective 5-HT1F agonist	920	791	-19.019	-24.1557	-38.1724	-30.7704	-43.1919	-80.9836	-21.6756	-23.1215	-52.0526	-32.4337	-27.463	-28.5957													-47.9657	-18.868	-22.7775	-18.9164													-111.026	-294.174	-120.318	-190.241
H03	2452	LY 2183240	Novel, potent anandamide uptake inhibitor. Inhibits FAAH	920	792	-19.038	-24.018	-40.0038	-30.6012	-47.9035	-76.1704	-20.7575	-22.9492	-49.5598	-34.3305	-27.3096	-29.5209													-45.4729	-20.7648	-22.624	-19.8416													-105.256	-323.747	-119.507	-199.546
H04	2456	Co 101244 hydrochloride	Highly selective NR2B antagonist	920	793	-14.4632	-17.4072	-28.9387	-25.423	-37.4342	-41.598	-15.1438	-15.9393	-28.7687	-26.289	-21.4151	-21.7009													-24.6817	-12.7233	-16.7295	-12.0217													-57.131	-198.371	-88.3704	-120.901
H05	2457	Arcyriaflavin A	Potent cdk4/cyclin D1 and CaM Kinase II inhibitor. Antiviral agent (anti-HCMV)	920	794	-8.50119	-12.8802	-21.3908	-14.571	-18.9576	-8.32271	-8.75002	-0.775104	-4.54891	-13.8538	-13.7256	-14.946													-0.461974	-0.288074	-9.04004	-5.26671													-1.06933	-4.49141	-47.7523	-52.9669
H06	2458	ZM 447439	Inhibits Aurora kinase B	920	795	-19.2423	-24.1856	-40.6015	-31.0181	-46.7734	-76.1704	-22.2058	-20.975	-48.5727	-34.4896	-27.6019	-29.9219													-44.4858	-20.9239	-22.9163	-20.2426													-102.972	-326.227	-121.051	-203.578
H07	2460	Lazabemide hydrochloride	Selective MAO-B inhibitor	920	796	0.505938	-0.461078	1.03065	-2.6858	-12.8412	2.47972	-3.98794	0.247197	1.36346	-8.41455	-1.57344	0.768295													5.45039	5.15117	3.11214	10.4476													12.6161	80.3126	16.4393	105.07
H08	2465	SDZ WAG 994	Potent, selective A1 agonist	920	797	1.65558	-0.0838323	-5.21456	-3.93656	-6.23889	2.04697	-3.63849	2.21662	2.1318	-4.93869	-2.01019	-1.77949													6.21873	8.62703	2.67538	7.8998													14.3945	134.505	14.1322	79.4476
H09	2466	UK 14,304 tartrate	α2 agonist. Water-soluble form of UK 14,304 (Cat. No. 0425)	920	798	-0.187648	-1.88024	-6.17241	-0.981873	-10.5619	3.11799	-4.34721	1.64848	2.38324	-7.45456	-1.43106	-3.18003													6.47017	6.11117	3.25452	6.49925													14.9765	95.28	17.1914	65.3624
H10	2467	CGS 20625	Selective central benzodiazepine receptor partial agonist	920	799	0.0166271	-1.32335	-5.60536	-3.33233	-10.4113	-0.45748	-3.38525	1.16156	0.352042	-6.89827	-2.32784	-2.79437													4.43897	6.66746	2.35774	6.88492													10.2749	103.953	12.4543	69.241
H11	2469	IBC 293	Selective agonist for the GPR109B (HM74) receptor. Antilipolytic	920	800	-0.434679	-0.646707	-1.70498	-8.03927	-11.4596	-4.96867	-5.37722	2.3532	-1.30773	-8.41842	-4.34299	-1.06983													2.7792	5.1473	0.342588	8.60945													6.43303	80.2523	1.80966	86.5845
A02	2471	ER 27319 maleate	Selective Syk kinase inhibitor	921	801	-39.6103	-216.243	-25.2549	-66.0258	-52.7606	-56.963	-63.0755	-74.2485	-65.6058	-57.918	-141.135	-32.4326	-14.9192	-22.8264	-75.3436	-15.168	2.27619	-6.81156	1.20166	0.802442	-69.6488	-58.8389	-144.358	-33.076	-50.6865	-35.0917	-65.7909	-17.2646	71.925	52.0274	145.559	33.8784					1.89077	9.08613	1.22661	9.14093	-95.8365	-318.847	-80.6995	-157.814
A03	2473	GW 4064	Selective farnesoid X receptor (FXR) agonist	921	802	-39.0563	-212.838	-24.577	-65.0581	-51.5283	-54.5222	-61.4258	-73.2787	-63.9004	-56.477	-138.948	-31.8167													-48.9812	-33.6506	-63.6044	-16.6486													-92.6121	-305.754	-78.0174	-152.184
A04	2474	GW 3965 hydrochloride	Orally active liver X receptor (LXR) agonist	921	803	-40.0892	-213.595	-24.9804	-64.929	-52.575	-55.9413	-64.3303	-77.3967	-66.669	-58.4527	-139.262	-32.5348													-51.7498	-35.6263	-63.9182	-17.3667													-97.8468	-323.705	-78.4024	-158.748
A05	2475	ZM 323881 hydrochloride	Potent, selective inhibitor of VEGFR-2	921	804	-40.3615	-219.865	-25.2773	-67.1484	-49.5853	-57.2607	-63.0058	-72.1786	-64.7197	-56.2955	-143.507	-32.8194													-49.8004	-33.4691	-68.163	-17.6514													-94.161	-304.105	-83.6091	-161.35
A06	2476	SR 11302	Inhibitor of AP-1 transcription factor; antitumor agent	921	805	-35.1878	-215.865	-23.2549	-62.0387	-41.2762	-33.9187	-41.6453	-26.2926	-30.1057	-41.4607	-138.952	-29.2213													-15.1864	-18.6344	-63.6082	-14.0533													-28.7141	-169.314	-78.0221	-128.46
A07	2478	2-Pyridylethylamine dihydrochloride	H1 receptor agonist	921	806	-6.07981	-36.7297	-0.453782	-6.23226	-14.8381	0.359012	-13.9475	-0.0873011	0.135855	-14.3928	-21.481	-3.2668													15.0551	8.43358	53.8626	11.9013													28.4657	76.6286	66.0681	108.788
A08	2479	JTE 907	Selective CB2 receptor antagonist/inverse agonist	921	807	-20.3052	-121.757	-12.6218	-30.0516	-16.7113	-5.13163	-16.2999	-2.12058	-3.6261	-16.5056	-75.9042	-16.4635													11.2931	6.32081	-0.560593	-1.29546													21.3527	57.4317	-0.687626	-11.8417
A09	2481	JTC 801	Selective NOP antagonist	921	808	-38.6432	-212.189	-23.7759	-63.7548	-51.3851	-55.4028	-61.245	-78.0355	-66.7191	-56.315	-137.972	-31.2096													-51.7999	-33.4887	-62.6284	-16.0415													-97.9416	-304.282	-76.8203	-146.634
A10	2483	Costunolide	Inhibitor of human telomerase activity	921	809	-9.11268	-84.9459	-6.5042	-13.2	-14.9697	-9.15985	-17.2188	-2.20999	-5.68492	-16.0943	-49.073	-7.80844													9.23432	6.73211	26.2706	7.35961													17.46	61.1688	32.2237	67.2737
A11	2484	(±)-AC 7954 hydrochloride	Non-peptide UT receptor agonist	921	810	-9.57277	-92.2973	-4.98039	-8.33548	-16.7994	-24.7131	-20.9708	-10.5118	-17.6124	-18.8851	-50.3164	-7.27658													-2.6932	3.9413	25.0272	7.89147													-5.09222	35.8112	30.6985	72.1353
B02	2491	Xaliproden hydrochloride	Orally active, high affinity 5-HT1A agonist	921	811	1.96714	-80.5135	-3.17087	-7.22581	-19.1676	-16.2465	-27.0671	-15.0004	-15.6234	-23.1173	-43.8697	-0.601866													-0.704185	-0.290939	31.4739	14.5662													-1.33145	-2.64351	38.6061	133.148
B03	2492	MNITMT	Immunosuppressant	921	812	-16.3239	-54.7297	-7.2381	-21.6129	-20.4904	-4.54651	-18.1251	-0.994555	-2.77053	-19.3077	-38.1713	-11.781													12.1487	3.51866	37.1723	3.38703													22.9704	31.971	45.5957	30.9606
B04	2495	Melperone hydrochloride	5-HT2A/D2 receptor antagonist; neuroleptic	921	813	-8.41784	-6.02703	-3.60784	-12.6194	-16.1558	-6.73233	-22.3841	-6.08137	-6.40685	-19.2699	-9.32319	-6.01284													8.51239	3.55644	66.0204	9.15521													16.095	32.3143	80.981	83.6871
B05	2496	DR 2313	Potent PARP inhibitor	921	814	-7.11268	-21.0541	-2.71148	-6.95484	-11.9414	-1.47937	-16.9966	-4.63591	-3.05764	-14.469	-14.0044	-4.91208													11.8616	8.35735	61.3391	10.256													22.4275	75.936	75.2389	93.7491
B06	2498	PNU 120596	Positive allosteric modulator of α7 nAChR; active in vivo	921	815	-8.71831	-45.5405	-6.37535	-14.5935	-15.6911	-6.72832	-16.537	-6.96358	-6.84595	-16.114	-30.067	-7.54683													8.0733	6.71235	45.2765	7.62122													15.2647	60.9893	55.5364	69.665
B07	2499	ZM 306416 hydrochloride	Inhibitor of VEGF receptor tyrosine kinase	921	816	-30.6526	-178.622	-20.0728	-54.671	-31.1589	-23.2164	-40.3223	-25.3989	-24.3077	-35.7406	-116.646	-25.3627													-9.38843	-12.9142	-41.3027	-10.1947													-17.7513	-117.34	-50.6621	-93.1887
B08	2504	Irsogladine maleate	PDE4 inhibitor; antiulcer agent	921	817	-6.03286	-24.8919	-1.52941	-4.05161	-13.5567	0.756052	-14.0926	2.41073	1.58339	-13.8247	-14.4718	-3.78114													16.5026	9.00173	60.8718	11.3869													31.2027	81.7909	74.6657	104.087
B09	2508	Trap 101	Potent and selective NOP antagonist	921	818	-22.9155	-146.946	-14.9804	-38.7613	-36.958	-20.9726	-39.7151	-22.6648	-21.8187	-38.3365	-92.8536	-18.9479													-6.89945	-15.5102	-17.51	-3.7799													-13.0453	-140.927	-21.4779	-34.5518
B10	2510	Talniflumate	Chloride channel blocker (hCLCA1/mCLCA3 and Cl-/HCO3- exchange)	921	819	-20.8498	-126.676	-10.7003	-22.8903	-24.1854	-13.5394	-16.933	-3.07078	-8.30512	-20.5592	-74.783	-15.775													6.61413	2.26718	0.560593	-0.606975													12.5058	20.5998	0.687626	-5.54832
B11	2513	Acyclovir	Inhibits viral DNA polymerase; antiherpetic agent	921	820	-10.0892	-68.1351	-5.2549	-11.0581	-17.511	-16.7819	-20.231	-6.59066	-11.6863	-18.871	-39.5966	-7.67205													3.23295	3.95535	35.747	7.496													6.11276	35.9388	43.8474	68.5204
C02	2514	L-161,982	Selective EP4 receptor antagonist	921	821	-34.0329	-197.811	-22.5826	-60.0129	-14.5505	-7.20543	-20.183	-10.6452	-8.92533	-17.3667	-128.912	-28.3077													5.99391	5.45967	-53.5683	-13.1397													11.3331	49.6072	-65.7071	-120.109
C03	2517	RS 504393	Highly selective CCR2 chemokine receptor antagonist	921	822	-40.493	-221.108	-25.4622	-67.3161	-50.0068	-48.1803	-59.4398	-66.1424	-57.1613	-54.7233	-144.212	-32.9776													-42.2421	-31.8969	-68.8685	-17.8095													-79.87	-289.82	-84.4745	-162.796
C04	2520	PD 166793	Broad spectrum MMP inhibitor	921	823	-8.79343	7.21622	-1.15966	-4.8129	-6.63834	-2.25894	-6.98479	5.75758	1.74932	-6.81156	1.20166	-4.97655													16.6686	16.0148	76.5452	10.1915													31.5164	145.513	93.8908	93.1598
C05	2524	A 205804	Selective inhibitor of E-selectin and ICAM-1 expression	921	824	-16.5117	-106.784	-8.85154	-26.2323	-17.974	-8.63707	-24.8381	-5.93484	-7.28595	-21.406	-66.508	-12.6816													7.63329	1.42034	8.83557	2.48641													14.4328	12.9054	10.8378	22.7281
C06	2531	Ganaxolone	Potent, positive allosteric modulator of GABAA receptors	921	825	-17.6761	-71.2162	-6.92437	-18.4	-21.1042	-5.64716	-19.0688	-2.53536	-4.09126	-20.0865	-44.8081	-12.3002													10.828	2.73989	30.5355	2.86783													20.4732	24.895	37.455	26.2147
C07	2533	DPO-1	Blocker of KV1.5 channel and IKur current	921	826	-18.8404	-68.7838	-4.10084	-10	-19.0199	0.305302	-13.0083	2.7459	1.5256	-16.0141	-39.3919	-11.4706													16.4448	6.81224	35.9517	3.69744													31.0934	61.8969	44.0985	33.798
C08	2536	Domperidone	Peripheral D2-like antagonist	921	827	-13.2347	-96.1892	-8.94678	-22.0774	-30.6119	-23.1676	-29.4663	-14.1678	-18.6677	-30.0391	-59.1333	-11.0908													-3.74844	-7.21272	16.2103	4.07729													-7.08743	-65.5357	19.8836	37.2702
C09	2539	IKK 16	Selective inhibitor of IKK	921	828	-39.9953	-220.73	-25.3333	-66.8774	-51.8384	-55.6272	-62.7922	-77.8582	-66.7427	-57.3153	-143.804	-32.6643													-51.8234	-34.4889	-68.46	-17.4963													-97.9861	-313.371	-83.9734	-159.932
C10	2542	Ki 8751	Potent, selective VEGFR-2 inhibitor	921	829	-29.7418	-133.27	-12.8908	-33.9484	-30.1064	-16.1375	-25.6495	-11.7957	-13.9666	-27.8779	-83.6093	-21.3163													0.952644	-5.05155	-8.26574	-6.14822													1.80123	-45.8991	-10.1388	-56.2005
C11	2545	Lofepramine	5-HT and noradrenalin re-uptake inhibitor (SNRI)	921	830	-23.554	-170.243	-11.0868	-40.8774	-36.5876	-35.1572	-34.8238	-25.3836	-30.2704	-35.7057	-105.56	-17.3204													-15.3511	-12.8793	-30.2167	-2.15237													-29.0255	-117.023	-37.064	-19.6746
D02	2554	CD 1530	Potent and selective RARγ agonist	921	831	-39.6854	-217.108	-25.5854	-66.0387	-53.3476	-56.4799	-64.3303	-77.7941	-67.137	-58.8389	-141.573	-32.6354													-52.2178	-36.0126	-66.2298	-17.4674													-98.7317	-327.215	-81.2378	-159.668
D03	2558	10-DEBC hydrochloride	Selective Akt/PKB inhibitor	921	832	-39.77	-218.676	-25.2045	-66.9548	-52.4587	-58.1302	-64.3303	-75.8055	-66.9678	-58.3945	-142.815	-32.4872													-52.0486	-35.5681	-67.4717	-17.3192													-98.4118	-323.177	-82.7611	-158.313
D04	2560	SB 218078	Inhibitor of checkpoint kinase 1 (Chk1)	921	833	-35.3662	-175.108	-23.0924	-59.1355	-35.2261	-26.401	-39.7665	-40.7585	-33.5797	-37.4963	-117.122	-29.2293													-18.6605	-14.6699	-41.7782	-14.0613													-35.2826	-133.293	-51.2454	-128.533
D05	2563	Fexaramine	Potent, selective farnesoid X receptor (FXR) agonist	921	834	-12.4648	-65.7027	-10.3361	-24.8258	-19.597	-11.2481	-25.4739	-9.32779	-10.2879	-22.5354	-45.2643	-11.4005													4.63132	0.290939	30.0793	3.76759													8.75675	2.64351	36.8955	34.4392
D06	2571	Amlodipine besylate	Ca2+ channel blocker (L-type)	921	835	-40.3146	-220.73	-25.4902	-67.3935	-54.7849	-51.5434	-61.5254	-71.5201	-61.5318	-58.1552	-144.062	-32.9024													-46.6125	-35.3288	-68.718	-17.7343													-88.1335	-321.002	-84.2899	-162.108
D07	2574	PSB 06126	NTPDase 3 inhibitor	921	836	-34.1831	-198.568	-21.6919	-58.1161	-41.5695	-34.6438	-52.0079	-46.4694	-40.5566	-46.7887	-128.342	-27.9375													-25.6374	-23.9623	-52.9983	-12.7694													-48.4744	-217.724	-65.0079	-116.725
D08	2577	Cetirizine dihydrochloride	Selective H1 antagonist	921	837	-4.49296	-34.7297	-3.77591	-9.13548	-11.3301	-3.53533	-10.1599	-2.46119	-2.99826	-10.745	-21.9326	-4.13443													11.921	12.0814	53.411	11.0336													22.5398	109.773	65.5142	100.857
D09	2578	Benazepril hydrochloride	Angiotensin-converting enzyme (ACE) inhibitor	921	838	-5.76995	-61.7027	-3.92157	-8.42581	-14.7414	0.562482	-13.9222	1.98264	1.27256	-14.3318	-35.0643	-4.84576													16.1918	8.49456	40.2793	10.3223													30.615	77.1827	49.4068	94.3553
D10	2579	Zamifenacin fumarate	Selective M3 antagonist	921	839	-37.6009	-209.865	-20.112	-58.6323	-33.5191	-38.8021	-52.2417	-48.6969	-43.7495	-42.8804	-134.249	-28.8565													-28.8303	-20.054	-58.905	-13.6884													-54.5114	-182.213	-72.2531	-125.125
D11	2580	Tenidap	NSAID, cyclooxygenase (COX-1) inhibitor. Also opener of KIR2.3	921	840	-25.9671	-161.108	-13.619	-41.0452	-24.4832	-19.4458	-14.3665	-8.98427	-14.2151	-19.4249	-101.077	-19.7931													0.704185	3.40151	-25.733	-4.62504													1.33145	30.9066	-31.5643	-42.2772
E02	2581	PAC 1	Activator of procaspase-3; pro-apoptotic	921	841	-39.7887	-221.27	-25.2997	-66.4774	-38.211	-38.7087	-58.7206	-60.4185	-49.5636	-48.4658	-143.874	-32.5442													-34.6444	-25.6394	-68.5303	-17.3762													-65.5044	-232.963	-84.0596	-158.834
E03	2582	Lansoprazole	H+,K+-ATPase inhibitor	921	842	-8.48357	-0.621622	-5.47899	-3.45806	-21.541	-0.919043	-18.8427	2.16377	0.622365	-20.1919	-2.03984	-6.98128													15.5416	2.63453	73.3037	8.18677													29.3856	23.9376	89.9148	74.8347
E04	2583	Omeprazole	H+,K+-ATPase inhibitor	921	843	-12.0141	-19.5946	-4.87955	-16.4387	-19.3985	1.03195	-13.8609	-0.339585	0.346183	-16.6297	-18.0167	-8.44682													15.2654	6.19666	57.3269	6.72123													28.8634	56.3037	70.3175	61.4383
E05	2586	CFM 1571 hydrochloride	Soluble guanylyl cyclase (sGC) activator	921	844	-11.2347	-71.2703	-10.3866	-19.4323	-25.3203	-15.8892	-33.3803	-7.57475	-11.7319	-29.3503	-45.3513	-10.8106													3.1873	-6.5239	29.9923	4.3574													6.02644	-59.277	36.7887	39.8307
E06	2591	TCS 359	Potent FLT3 inhibitor	921	845	-13.7418	-82.2973	-3.60224	-11.9226	-16.9587	-5.90954	-10.0536	-1.65957	-3.78455	-13.5062	-47.1099	-8.67201													11.1347	9.32022	28.2337	6.49604													21.0531	84.6847	34.6315	59.3798
E07	2596	Mexiletine hydrochloride	Na+ channel blocker, antiarrhythmic agent	921	846	-5.37559	-40.7838	-0.87395	-5.49677	-15.7484	-7.27119	-8.95904	0.904047	-3.18357	-12.3537	-23.1403	-3.12477													11.7357	10.4727	52.2033	12.0433													22.1894	95.156	64.0329	110.087
E08	2600	Clofarabine	Deoxycytidine kinase (dCK) substrate	921	847	-40.6432	-220.892	-25.2213	-67.0968	-46.3664	-55.0438	-56.1894	-77.3037	-66.1738	-51.2779	-143.994	-32.9322													-51.2545	-28.4515	-68.6507	-17.7642													-96.9104	-258.514	-84.2074	-162.381
E09	2605	PD 198306	Selective inhibitor of MEK1/2	921	848	-39.3099	-214.946	-24.8852	-66.1806	-51.5311	-55.9701	-63.6587	-76.6593	-66.3147	-57.5949	-140.563	-32.0975													-51.3955	-34.7685	-65.2197	-16.9295													-97.177	-315.911	-79.9988	-154.751
E10	2609	Ryuvidine	Cyclin-dependent kinase 4 (cdk4) inhibitor	921	849	-40.6338	-221.27	-25.5182	-67.4452	-50.767	-52.7102	-61.0418	-70.2791	-61.4946	-55.9044	-144.358	-33.076													-46.5754	-33.078	-69.0141	-17.908													-88.0633	-300.551	-84.6531	-163.695
E11	2611	IMD 0354	Inhibitor of IKK-2	921	850	-39.5822	-219.541	-24.8403	-64.6065	-50.827	-57.5803	-61.1515	-76.6355	-67.1079	-55.9892	-142.073	-32.2112													-52.1887	-33.1628	-66.7299	-17.0432													-98.6767	-301.322	-81.8512	-155.791
F02	2615	PD 158780	Potent ErbB receptor family inhibitor	921	851	-21.8545	-153.324	-15.4678	-38.4258	-16.1836	-6.58022	-23.0036	-9.43366	-8.00694	-19.5936	-95.8751	-18.6611													6.9123	3.23277	-20.5315	-3.49308													13.0696	29.3734	-25.184	-31.93
F03	2623	Oxaliplatin	DNA cross-linking antitumor agent	921	852	-29.4883	-151.054	-17.6415	-42.7097	-27.733	-15.8191	-27.3805	-16.9385	-16.3788	-27.5567	-96.8819	-23.5649													-1.45956	-4.73035	-21.5383	-8.39681													-2.75969	-42.9806	-26.419	-76.7547
F04	2624	Decitabine	DNA methyltransferase inhibitor	921	853	-32.9437	-175.378	-19.4062	-55.1742	-36.917	-36.2021	-35.7207	-41.8131	-39.0076	-36.3188	-115.276	-26.1749													-24.0884	-13.4925	-39.9327	-11.0069													-45.5455	-122.594	-48.9816	-100.613
F05	2625	Zonisamide	Blocks voltage-sensitive Na+ and Ca2+ channels (T-type)	921	854	-5.39437	-51.2703	-4.28011	-9.84516	-10.4123	-6.59483	-11.5549	3.63077	-1.48203	-10.9836	-30.5577	-4.83724													13.4372	11.8428	44.7859	10.3308													25.4067	107.605	54.9346	94.4332
F06	2626	Carboplatin	DNA cross-linking antitumor agent	921	855	-7.14085	-46.3514	-0.498599	-4	-9.22103	-0.241302	-9.55097	2.05052	0.904608	-9.386	-25.1757	-3.81972													15.8239	13.4404	50.1679	11.3483													29.9192	122.121	61.5362	103.734
F07	2629	Cilnidipine	Ca2+ channel blocker (dual L/N-type)	921	856	-38.1643	-200.622	-21.2661	-57.729	-29.9726	-19.3683	-28.1447	-20.252	-19.8102	-29.0586	-129.175	-29.7152													-4.89091	-6.23225	-53.8317	-14.5472													-9.24757	-56.6271	-66.0303	-132.975
F08	2633	WAY 170523	Potent and selective inhibitor of MMP-13	921	857	-38.9343	-214.514	-25.0868	-64.7226	-30.4004	-33.6219	-43.6379	-30.0637	-31.8428	-37.0191	-139.618	-32.0106													-16.9235	-14.1927	-64.2745	-16.8425													-31.9985	-128.957	-78.8394	-153.956
F09	2634	DAPT	γ-secretase inhibitor	921	858	-5.80751	-73.4324	-2.86835	-8.06452	-17.1861	-5.34	-14.1418	-0.785468	-3.06273	-15.6639	-40.7485	-4.33793													11.8565	7.16244	34.5951	10.8301													22.4179	65.0789	42.4345	98.9973
F10	2635	NGB 2904	Potent and selective D3 antagonist	921	859	-18.8028	-114.838	-10.3193	-24.1806	-33.7316	-28.0293	-29.1683	-15.3808	-21.705	-31.4499	-69.5092	-14.5611													-6.7858	-8.62355	5.83435	0.606975													-12.8304	-78.3547	7.15644	5.54832
F11	2638	ST 91	α2 agonist, putative α2C agonist	921	860	-14.8592	-120.73	-6.04482	-11.2903	-19.9321	-23.2055	-12.716	-4.90865	-14.0571	-16.3241	-66.01	-10.452													0.862158	6.50232	9.33357	4.71606													1.63014	59.0809	11.4486	43.1092
G02	2639	CGK 733	Selective inhibitor of ATR and ATM kinases	921	861	-40.1925	-220.027	-25.5126	-67.2903	-49.6606	-54.4131	-57.9726	-79.5867	-66.9999	-53.8166	-143.659	-32.8525													-52.0807	-30.9902	-68.3151	-17.6845													-98.4725	-281.581	-83.7956	-161.653
G03	2641	L-368,899 hydrochloride	Potent, non-peptide oxytocin receptor antagonist	921	862	-8.13615	-40.6757	-3.83754	-8.54194	-14.1029	-1.45977	-9.22444	1.32561	-0.0670786	-11.6637	-24.6088	-5.98684													14.8522	11.1627	50.7348	9.1812													28.082	101.426	62.2316	83.9248
G04	2642	Co 102862	State-dependent Na+ channel blocker; anticonvulsant	921	863	-8.80282	-55.2703	-1.89356	-11.8065	-8.85216	-1.60365	-6.20375	6.15603	2.27619	-7.52795	-33.5384	-5.34819													17.1954	15.2984	41.8052	9.81986													32.5126	139.003	51.2785	89.7627
G05	2645	Fananserin	5-HT2A antagonist. Also D4 antagonist	921	864	-40.0516	-221.108	-25.423	-67.5484	-52.6803	-53.9457	-53.9645	-72.8645	-63.4051	-53.3224	-144.328	-32.7373													-48.4858	-30.496	-68.9847	-17.5693													-91.6755	-277.091	-84.6169	-160.599
G06	2647	NSC 632839 hydrochloride	Inhibitor of ubiquitin isopeptidase activity	921	865	-40.0329	-220.135	-25.4286	-67.0839	-53.7571	-51.3101	-62.2111	-75.1053	-63.2077	-57.9841	-143.61	-32.7307													-48.2884	-35.1577	-68.2659	-17.5627													-91.3022	-319.447	-83.7353	-160.539
G07	2649	GW 9508	Potent and selective FFA1 (GPR40) agonist	921	866	-13.8357	-91.7568	-7.09244	-17.4323	-18.1487	-8.30638	-23.7469	0.417993	-3.94419	-20.9478	-54.5945	-10.4641													10.9751	1.87859	20.7491	4.70399													20.7513	17.0691	25.4509	42.9988
G08	2651	AEG 3482	Inhibitor of JNK signaling	921	867	-9.77934	-112.135	-1.35014	-16.2194	-18.0432	-10.6334	-17.9761	-1.82727	-6.23036	-18.0096	-64.1772	-5.56474													8.68889	4.81674	11.1663	9.60331													16.4287	43.7655	13.6967	87.7831
G09	2652	WAY 213613	Potent, non-substrate EAAT2 inhibitor	921	868	-5.723	-45.8108	1.41176	-1.04516	-17.2529	-4.81309	-12.8615	-0.745296	-2.7792	-15.0572	-23.428	-2.15562													12.14	7.76917	51.9156	13.0124													22.954	70.5917	63.6799	118.946
G10	2653	Pifithrin->m	Inhibitor of p53-mitochondrial binding	921	869	-40.3239	-221	-25.5406	-67.5355	-40.3205	-39.0772	-64.3303	-73.2183	-56.1478	-52.3254	-144.268	-32.9323													-41.2285	-29.499	-68.9241	-17.7642													-77.9536	-268.032	-84.5427	-162.382
G11	2654	Compound W	γ-secretase inhibitor	921	870	-15.6573	-121.216	-8.70028	-19.0323	-15.1362	-14.6209	-12.0698	-6.69242	-10.6567	-13.603	-70.1242	-12.1788													4.26259	9.22342	5.21935	2.98927													8.05957	83.8051	6.40209	27.3247
H02	2655	Naproxen sodium	Cyclooxygenase inhibitor	921	871	3.6385	-20.7297	-2.03361	-25.6	-7.61164	-0.467804	-10.4911	1.47444	0.503318	-9.05136	-23.1649	0.802442													15.4226	13.775	52.1787	15.9705													29.1605	125.162	64.0027	145.985
H03	2657	JX 401	Potent, reversible p38α inhibitor	921	872	-25.4038	-167.324	-17.6751	-46.9677	-26.5032	-20.1969	-36.9019	-16.9491	-18.573	-31.7025	-107.146	-21.5394													-3.65374	-8.87617	-31.8024	-6.37137													-6.90837	-80.65	-39.009	-58.2402
H04	2661	UCL 2077	Slow afterhyperpolarization (sAHP) channel blocker	921	873	-39.892	-218.892	-25.2829	-67.2774	-53.9097	-54.6415	-62.9871	-79.5867	-67.1141	-58.4484	-143.085	-32.5875													-52.1949	-35.622	-67.7411	-17.4194													-98.6884	-323.666	-83.0915	-159.23
H05	2662	PHTPP	Selective ERβ antagonist	921	874	-40.0141	-212.514	-24.8571	-64.0645	-51.7715	-53.5853	-63.6816	-76.6458	-65.1155	-57.7265	-138.289	-32.4356													-50.1963	-34.9001	-62.9454	-17.2676													-94.9096	-317.107	-77.2092	-157.842
H06	2665	BMS 191011	Potent Maxi-K channel opener (BKCa, KCa1.1)	921	875	-15.4413	-78.7838	-9.62465	-23.3161	-17.63	-8.96746	-18.8106	-1.74112	-5.35429	-18.2203	-51.05	-12.533													9.56495	4.60609	24.2936	2.63507													18.0851	41.8515	29.7987	24.0869
H07	2668	Artemisinin	Antimalarial; inhibits P-type ATPase (PfATP6) of P. falciparum	921	876	-14.662	-83.6486	-8.42017	-21.1613	-17.3729	-1.82358	-19.6346	5.04259	1.60951	-18.5037	-52.405	-11.5411													16.5287	4.32263	22.9386	3.62698													31.252	39.276	28.1366	33.1539
H08	2669	TC 1	High affinity σ1 ligand	921	877	-12.8216	-96.2973	-9.27171	-22.1419	-36.4781	-28.8247	-45.9671	-32.4801	-30.6524	-41.2226	-59.2196	-11.0467													-15.7331	-18.3962	16.124	4.1214													-29.7477	-167.15	19.7778	37.6734
H09	2671	Budesonide	Synthetic glucocorticoid; anti-inflammatory and chemopreventive	921	878	-13.7606	-133.324	-9.45658	-26.0903	-21.1315	-29.1312	-21.653	-13.2635	-21.1974	-21.3922	-79.7073	-11.6086													-6.27814	1.43413	-4.36373	3.55947													-11.8705	13.0307	-5.35258	32.5369
H10	2673	Acarbose	Glucosidase α inhibitor (intestinal)	921	879	-12.2488	-106.135	-6.14566	-14.271	-14.4924	-19.8028	-10.2617	-3.60826	-11.7055	-12.3771	-60.2031	-9.19724													3.21371	10.4493	15.1405	5.97081													6.07638	94.9438	18.5715	54.5787
H11	2676	Y 134	Selective estrogen receptor modulator (SERM), selective for ERα	921	880	-40.4742	-220.405	-25.451	-67.471	-52.5184	-59.711	-62.0043	-79.5867	-69.6488	-57.2614	-143.938	-32.9626													-54.7296	-34.435	-68.5946	-17.7945													-103.481	-312.881	-84.1385	-162.659
A02	2677	JLK 6	Inhibitor of γ-secretase-mediated βAPP processing	922	881	-8.19527	2.45265	-4.19066	1.44582	-7.60245	1.95656	-15.475	-0.393782	0.781391	-11.5387	1.94924	-6.19296	-8.44569	-13.2826	-6.93063	-18.8699	2.31758	-1.02045	2.79469	-1.11475	-29.3618	-30.4772	-14.6352	-31.8421	9.22708	1.74383	8.87986	12.6769	31.6794	29.4568	17.4299	30.7273					4.29281	16.0482	10.2435	10.0783	39.6101	27.9853	90.9611	127.763
A03	2678	GP 2a	Selective CB2 agonist	922	882	-31.8402	-1.79501	-6.88846	-15.5387	-17.4355	-2.15138	-12.5444	-11.3671	-6.75922	-14.99	-8.66685	-19.3643													1.68646	-1.70737	-1.73623	-0.49444													7.23966	-27.4003	-17.7851	-4.98313
A04	2681	17-PA	Antagonist of neurosteroid potentiation and direct gating of GABAA	922	883	-7.46154	2.63163	-5.07782	-0.634675	-7.92116	0.852541	-10.6081	-0.872832	-0.0101457	-9.26461	0.998479	-6.26968													8.43554	4.01797	7.92911	12.6002													36.2122	64.4811	81.222	126.989
A05	2682	sodium 4-Phenylbutyrate	Histone deacetylase inhibitor	922	884	-7.4142	3.17482	-10.2866	-0.671827	-9.06579	1.85602	-18.8472	-0.876047	0.489985	-13.9565	1.2515	-8.85042													8.93567	-0.673929	8.18212	10.0195													38.3591	-10.8153	83.8138	100.98
A06	2684	SN 38	DNA topoisomerase I inhibitor; antitumor	922	885	-51.8757	-5.36212	-10.3178	-23.7678	-20.216	-14.5861	-19.541	-35.3541	-24.9701	-19.8785	-14.565	-31.0968													-16.5244	-6.59593	-7.63434	-12.2268													-70.9362	-105.853	-78.2025	-123.226
A07	2685	Carvedilol	β-adrenoceptor and α1-adrenoceptor antagonist	922	886	-48.716	-5.13319	-9.66407	-21.4211	-33.1429	-15.6073	-11.9309	-29.4707	-22.539	-22.5369	-13.2771	-29.19													-14.0933	-9.25435	-6.3465	-10.3201													-60.4999	-148.515	-65.0105	-104.01
A08	2688	CPT 11	DNA topoisomerase I inhibitor; antitumor	922	887	-42.0533	-5.35796	-8.44747	-19.0124	-16.8889	-13.6419	-13.2077	-21.5046	-17.5732	-15.0483	-12.1852	-25.2504													-9.12755	-1.76572	-5.25455	-6.38046													-39.1829	-28.3366	-53.8251	-64.3044
A09	2691	Moexipril hydrochloride	Angiotensin-converting enzyme (ACE) inhibitor	922	888	-7.26036	-2.46306	-2.9144	1.39009	-5.7509	0.154555	-4.76805	3.09981	1.62718	-5.25947	-0.536483	-5.08738													10.0729	8.0231	6.39414	13.7825													43.2409	128.756	65.4986	138.905
A10	2693	PHA 665752	Potent and selective MET inhibitor	922	889	-15.6509	-5.09573	-2.64202	-9.4644	-15.0015	-10.079	-10.613	-22.37	-16.2245	-12.8073	-7.28006	-9.14646													-7.77878	0.47532	-0.349439	9.72345													-33.3928	7.62802	-3.57949	97.9963
A11	2694	PD 407824	Selective inhibitor of Chk1 and Wee1	922	890	-17.9231	0.184183	-4.95071	0.894737	-7.66441	0.960977	-1.17782	-0.778363	0.091307	-4.42112	0.53946	-11.4369													8.53699	8.86146	7.47009	7.43301													36.6477	142.21	76.52	74.9124
B02	2700	Calcipotriol	Vitamin D3 analog	922	891	-50.1834	-4.95838	-10.3126	-23.9164	-17.1924	-5.40334	-24.6457	-34.7026	-20.053	-20.919	-14.4374	-30.248													-11.6073	-7.63646	-7.50677	-11.3781													-49.828	-122.551	-76.8958	-114.672
B03	2706	Temozolomide	DNA-methylating antitumor agent	922	892	-3.71006	3.0999	-2.60311	-1.48916	-3.52125	1.06624	-3.53711	0.647365	0.8568	-3.52918	0.805366	-3.15659													9.30249	9.75339	7.73599	15.7133													39.9338	156.524	79.2438	158.364
B04	2709	Cilastatin sodium	Dipeptidase inhibitor	922	893	-10.8935	2.47555	-4.24514	-0.535604	-8.0829	1.23053	-7.10466	-1.27281	-0.0211371	-7.59378	0.969971	-7.56931													8.42455	5.6888	7.9006	11.3006													36.165	91.2948	80.93	113.891
B05	2718	LY 364947	Selective inhibitor of TGF-βRI	922	894	-9.35503	1.82414	-3.84306	-0.764706	-12.5836	0.973243	-6.8703	-2.53962	-0.783191	-9.72694	0.529718	-6.59905													7.66249	3.55564	7.46034	12.2709													32.8936	57.0615	76.4202	123.67
B06	2719	RWJ 21757	Toll-like receptor 7 (TLR7) agonist	922	895	-7.17751	0.148803	-3.85863	-1.35913	-5.97172	0.640799	-6.34376	0.631494	0.636147	-6.15774	-0.605165	-5.51807													9.08183	7.12483	6.32546	13.3518													38.9866	114.341	64.795	134.564
B07	2725	SB 225002	Potent and selective CXCR2 antagonist	922	896	-50.6095	-5.41831	-9.89235	-22.1331	-23.6508	-14.5222	-16.8101	-26.1005	-20.3113	-20.2304	-13.7757	-30.2509													-11.8657	-6.94785	-6.84509	-11.381													-50.937	-111.5	-70.1179	-114.702
B08	2731	CGP 57380	Selective inhibitor of Mnk1	922	897	-20.1006	-4.12591	-4.85733	-2.65944	-5.45864	-1.27446	-5.12894	1.92814	0.326838	-5.29379	-3.39268	-12.479													8.77252	7.98879	3.53795	6.39095													37.6588	128.205	36.2411	64.4101
B09	2737	TC 2559 difumarate	Selective partial agonist at α4β2 receptors	922	898	-4.27811	-5.39334	-0.667964	1.37152	-6.66065	-12.7138	-5.15935	0.484968	-6.11443	-5.91	-2.01091	-2.47304													2.33126	7.37257	4.91971	16.3969													10.0077	118.316	50.3952	165.253
B10	2742	Reserpine	Inhibitor of vesicular monoamine transport	922	899	-10.5858	-5.39126	-0.19585	-0.628483	-12.6091	-11.3844	-6.97275	-13.8892	-12.6368	-9.79095	-3.00987	-5.39082													-4.19111	3.49162	3.92075	13.4791													-17.9917	56.0342	40.1624	135.847
B11	2743	Caffeic acid phenethyl ester	Specific inhibitor of NF-κB activation	922	900	-53.142	-4.67742	-10.4942	-23.8545	-32.6064	-14.3052	-23.7431	-37.855	-26.0801	-28.1747	-14.266	-31.8181													-17.6344	-14.8921	-7.33533	-12.9482													-75.7013	-238.992	-75.1396	-130.496
C02	2747	NNC 05-2090 hydrochloride	GABA uptake inhibitor; moderately BGT-1 selective	922	901	-53.0355	-5.19771	-10.323	-23.6502	-33.4543	-14.2051	-24.5569	-41.2684	-27.7367	-29.0056	-14.4239	-31.6792													-19.2911	-15.723	-7.49331	-12.8093													-82.8129	-252.326	-76.7579	-129.097
C03	2748	KF 38789	Selective inhibitor of P-selectin-mediated cell adhesion	922	902	-44.1361	-4.62123	-9.67704	-21.2229	-20.2261	-8.63309	-15.3467	-27.8234	-18.2282	-17.7864	-12.9221	-26.9066													-9.78256	-4.50381	-5.99144	-8.03666													-41.9947	-72.2779	-61.3735	-80.9962
C04	2755	DCA	Mitochondrial pyruvate dehydrogenase kinase (PDK) inhibitor	922	903	-5.4497	4.01353	-2.83139	1.57585	-3.85314	2.72338	-4.06269	1.91179	2.31758	-3.95791	2.79469	-4.14055													10.7633	9.32466	9.72532	14.7294													46.2047	149.644	99.6215	148.448
C05	2764	GP 1a	Highly selective CB2 agonist	922	904	-52.3846	-5.18106	-10.3411	-23.805	-31.9917	-13.1541	-24.3815	-40.967	-27.0605	-28.1866	-14.493	-31.3629													-18.6149	-14.904	-7.56238	-12.493													-79.9101	-239.182	-77.4655	-125.908
C06	2768	PQ 401	IGF1R inhibitor	922	905	-51.4852	-5.38293	-10.4916	-23.8111	-21.3633	-12.4315	-25.2801	-39.0745	-25.753	-23.3217	-14.597	-30.9884													-17.3073	-10.0391	-7.66641	-12.1185													-74.297	-161.11	-78.5311	-122.134
C07	2777	Nefazodone hydrochloride	5-HT2A antagonist and 5-HT uptake inhibitor. Antidepressant	922	906	-29.0118	-5.42872	-5.99611	-9.88545	-18.3142	-15.6073	-11.0115	-8.70141	-12.1544	-14.6628	-7.65708	-17.504													-3.70867	-1.38025	-0.726459	1.36594													-15.9206	-22.1505	-7.4415	13.7664
C08	2814	PI 828	PI 3-kinase inhibitor, more potent than LY 294002 (Cat. No. 1130)	922	907	-23.2959	-5.44537	-4.28405	-9.34056	-14.6771	-6.13773	-7.71141	-8.01071	-7.07422	-11.1943	-7.39296	-13.79													1.37147	2.08831	-0.462338	5.07995													5.88745	33.5136	-4.73597	51.1975
C09	2902	D 4476	Selective CK1 inhibitor. Also inhibits TGF-βRI	922	908	-22.5976	-5.01665	-2.13359	0.0340557	-17.4043	-13.4472	-4.014	0.34364	-6.55177	-10.7091	-2.4913	-12.3656													1.89391	2.57345	4.43933	6.50429													8.13021	41.2991	45.4744	65.5525
C10	2908	EO 1428	Selective inhibitor of p38α and p38β2	922	909	-52.7751	-5.01873	-10.3359	-23.3529	-28.73	-14.2811	-25.3451	-39.5888	-26.935	-27.0375	-14.1858	-31.5555													-18.4893	-13.755	-7.25521	-12.6856													-79.371	-220.742	-74.3189	-127.85
C11	2926	FPA 124	Akt/PKB inhibitor	922	910	-8.6568	-5.06452	-2.37484	-5.03096	-5.41072	-13.1911	-3.07889	-2.44208	-7.81658	-4.24481	-5.04774	-5.51582													0.629102	9.03777	1.88289	13.3541													2.70061	145.04	19.2874	134.587
D02	2938	SD 169	Selective, orally active p38α inhibitor	922	911	-3.80473	0.814776	-9.36057	3.89164	-4.93833	2.14463	-12.1173	1.50833	1.82648	-8.52781	2.35321	-6.58265													10.2722	4.75476	9.28383	12.2873													44.0965	76.3053	95.0992	123.835
D03	2977	GW 843682X	Selective inhibitor of PLK1 and PLK3	922	912	-42.8935	-4.06972	-8.4786	-20.3932	-18.7441	-7.35313	-15.8468	-22.5617	-14.9574	-17.2955	-12.2315	-25.686													-6.51174	-4.01288	-5.30083	-6.81614													-27.9537	-64.3995	-54.2992	-68.6954
D04	3000	Iressa	Orally active, selective EGFR inhibitor	922	913	-52.9172	-5.14568	-10.1466	-23.6873	-31.0469	-7.5429	-18.0006	-42.1161	-24.8295	-24.5238	-14.4165	-31.5319													-16.3838	-11.2412	-7.48587	-12.662													-70.3327	-180.401	-76.6817	-127.612
D05	3037	SU 5416	VEGFR inhibitor. Also inhibits KIT, RET, MET and FLT3	922	914	-13.9231	1.19147	-4.02205	-3.82353	-5.97049	1.66136	-4.13501	-0.364778	0.648291	-5.05275	-1.31603	-8.97256													9.09398	8.22983	5.61459	9.89734													39.0387	132.074	57.5133	99.7488
D06	2910	H 89 dihydrochloride	Protein kinase A inhibitor	922	915	-39.0828	-5.38502	-8.1284	-16.1765	-17.7231	-13.0032	-9.47196	-4.80894	-8.90605	-13.5975	-10.7807	-23.6056													-0.460367	-0.31495	-3.85012	-4.73572													-1.97627	-5.05437	-39.4388	-47.7282
D07	3063	1-Naphthyl PP1	Src family kinase inhibitor; also inhibits c-Abl	922	916	-31.0237	-5.3538	-5.81712	-9.82972	-11.5844	-14.6603	-7.61849	-1.03571	-7.84802	-9.60144	-7.59176	-18.4204													0.597661	3.68113	-0.661134	0.449512													2.56565	59.0755	-6.77234	4.53034
D08	3194	BIO	Potent, selective GSK-3 inhibitor	922	917	-52.787	-3.61394	-10.5071	-23.8421	-34.5727	-9.52805	-23.0685	-40.3291	-24.9286	-28.8206	-13.728	-31.6471													-16.4829	-15.538	-6.7974	-12.7772													-70.758	-249.357	-69.6293	-128.772
D09	3269	SD 208	Potent ATP-competitive TGF-βRI inhibitor	922	918	-17.8402	-4.60666	-1.94163	-2.40557	-8.99724	-8.8139	-3.30183	1.69693	-3.55849	-6.14953	-3.50612	-9.89094													4.8872	7.13304	3.42451	8.97897													20.9798	114.472	35.0791	90.4931
D10	3271	Compound 401	Selective DNA-PK and mTOR inhibitor	922	919	-8.52663	-4.62123	-1.3917	-2.28173	-1.55088	-9.84878	-0.490013	4.29507	-2.77685	-1.02045	-3.45148	-4.95916													5.66883	12.2621	3.47914	13.9107													24.3352	196.785	35.6387	140.197
D11	3314	BI 78D3	Selective, competitive JNK inhibitor	922	920	-52.3373	-4.52966	-10.3385	-23.6687	-22.8428	-8.56286	-17.0395	-24.2895	-16.4262	-19.9412	-14.0992	-31.3379													-7.98047	-6.65858	-7.16857	-12.468													-34.2587	-106.858	-73.4314	-125.657
E02	3318	SC 514	IKK-2 inhibitor; attenuates NF-κB-induced gene expression	922	921	0.147929	3.15193	-2.37743	1.31579	-4.35422	0.789573	-3.23644	2.17037	1.47997	-3.79533	2.23386	-1.11475													9.92566	9.48724	9.16448	17.7552													42.609	152.253	93.8766	178.943
E03	3335	SU 6668	PDGFR, VEGFR and FGFR inhibitor	922	922	-23.5325	1.16025	-4.79767	-8.3065	-7.62855	2.41315	-3.09917	-0.610904	0.901121	-5.36386	-3.57313	-14.1651													9.34681	7.91872	3.3575	4.7048													40.1241	127.081	34.3926	47.4166
E04	3336	A 769662	Potent AMPK activator	922	923	-7.0355	2.33195	-2.77173	-1.84211	-4.25892	1.56831	-2.67553	1.44088	1.5046	-3.46723	0.24492	-4.90361													9.95028	9.81535	7.17555	13.9663													42.7147	157.518	73.5029	140.757
E05	3341	JK 184	Downstream Hh signaling pathway inhibitor; inhibits alcohol dehydrogenase 7	922	924	-49.2012	-5.28096	-9.75746	-23.0557	-34.6002	-13.0032	-25.165	-40.1996	-26.6014	-29.8826	-14.1683	-29.4793													-18.1557	-16.6	-7.23772	-10.6094													-77.9389	-266.4	-74.1397	-106.925
E06	3342	L-798,106	Potent and highly selective EP3 antagonist	922	925	-53.1893	-5.38502	-10.4423	-23.8854	-32.0895	-14.3052	-25.006	-36.5819	-25.4436	-28.5478	-14.6352	-31.8158													-16.9979	-15.2652	-7.70461	-12.9459													-72.9687	-244.979	-78.9223	-130.473
E07	3344	SLV 320	Potent and selective A1 antagonist	922	926	-7.56805	-5.41831	-3.10376	-2.97523	-6.448	-11.2671	-5.21416	-3.12553	-7.1963	-5.83108	-4.19677	-5.3359													1.24939	7.45149	2.73385	13.534													5.36339	119.583	28.0043	136.4
E08	3347	SNAP 94847 hydrochloride	Potent and selective MCH1 antagonist	922	927	-51.4852	-5.35796	-10.4578	-23.6192	-27.6039	-14.1333	-22.802	-27.6212	-20.8772	-25.2029	-14.4886	-30.9715													-12.4315	-11.9203	-7.55795	-12.1016													-53.3663	-191.3	-77.4201	-121.964
E09	3350	LY 393558	Dual 5-HT1B/1D antagonist and 5-HT re-uptake inhibitor	922	928	-52.9763	-4.15505	-4.36965	-9.86068	-32.6917	-10.7787	-8.33811	-9.33122	-10.055	-20.5149	-7.00786	-28.673													-1.60928	-7.23234	-0.0772383	-9.80308													-6.90835	-116.066	-0.791193	-98.7988
E10	3353	PSN 375963 hydrochloride	GPR119 receptor agonist	922	929	-28.574	-5.23309	-4.20104	-8.47368	-13.1115	-12.6114	-6.06449	-3.02312	-7.81726	-9.58801	-6.85339	-16.3875													0.628426	3.69457	0.0772383	2.48241													2.69771	59.2911	0.791193	25.0185
E11	3360	CGP 52411	EGFR inhibitor. Also inhibits Aβ42 fibril formation	922	930	-46.8698	-4.28616	-10.489	-21.4458	-10.7808	-14.507	-25.3294	-8.80586	-11.6564	-18.0551	-12.866	-28.6794													-3.21073	-4.77251	-5.93536	-9.80949													-13.783	-76.5901	-60.7991	-98.8634
F02	3361	JNJ 17203212	Reversible, competitive and potent TRPV1 antagonist	922	931	-6.36095	-5.34755	-2.80285	-3.2291	-5.03751	-14.7093	-4.78876	0.451106	-7.12911	-4.91314	-4.28833	-4.5819													1.31658	8.36944	2.6423	14.288													5.65183	134.314	27.0664	143.999
F03	3362	MIRA-1	Restores mutant p53 activity; proapoptotic	922	932	-42.5266	-2.77732	-1.58625	-1.13003	-14.0767	1.49178	-2.20248	0.679584	1.08568	-8.1396	-1.95367	-22.0564													9.53137	5.14297	4.97695	-3.18653													40.9164	82.5353	50.9815	-32.115
F04	3366	WAY 200070	Selective ERβ agonist	922	933	-47.8994	-5.27888	-8.50713	-20.0464	-7.61068	-13.3179	-5.13591	-10.9071	-12.1125	-6.37329	-12.6627	-28.2033													-3.66684	6.90928	-5.73203	-9.33336													-15.7411	110.881	-58.7162	-94.0648
F05	3367	AT 101	Downregulates Bcl-2 and Mcl-1; pro-apoptotic	922	934	-42.2781	-5.28096	-8.55123	-21.4334	-35.2244	-15.3179	-25.73	-42.5298	-28.9239	-30.4772	-13.3572	-25.4147													-20.4782	-17.1946	-6.42657	-6.54476													-87.9089	-275.943	-65.8308	-65.9604
F06	3370	AC 264613	PAR2 receptor agonist	922	935	-6.6213	-5.32674	-2.10246	-0.96904	-6	-14.8414	-5.22759	0.713308	-7.06403	-5.61379	-3.14789	-4.36188													1.38165	7.66878	3.78273	14.508													5.93117	123.07	38.7485	146.217
F07	3387	Gedunin	Hsp90 inhibitor; anticancer and antimalarial activity	922	936	-20.1716	-5.36837	-3.73411	-6.74613	-16.9209	-14.5222	-13.563	-9.24346	-11.8828	-15.242	-6.05725	-11.9529													-3.43716	-1.95939	0.873378	6.91705													-14.7551	-31.4446	8.94647	69.7124
F08	3397	LY 2365109 hydrochloride	Potent and selective GlyT1 inhibitor	922	937	-34.2899	-5.4204	-4.3489	-4.98762	-15.9824	-14.4751	-7.76402	1.04043	-6.71732	-11.8732	-5.20401	-19.3194													1.72837	1.40938	1.72662	-0.449512													7.41956	22.6181	17.6867	-4.53034
F09	3411	BMS 649	Pan RXR agonist	922	938	-53.2959	-5.18939	-4.39818	-6.52322	-37.1289	-12.6922	-6.85399	0.412252	-6.13999	-21.9914	-5.8563	-28.847													2.3057	-8.70886	1.07432	-9.97711													9.89792	-139.761	11.0049	-100.553
F10	3427	Oncrasin 1	Induces abnormal nuclear aggregation of PKCι; proapoptotic	922	939	-36.9645	-5.46826	-4.26848	-4.3808	-16.3048		-5.01783	-0.191709	-0.191709	-10.6613	-4.92453	-20.6165													8.25398	2.62124	2.00609	-1.74658													35.4328	42.0661	20.5495	-17.6027
F11	3429	4-IPP	Inhibitor of macrophage migration inhibitor factor (MIF); suicide substrate	922	940	-3.53254	-5.14568	-10.4864	-0.529412	-5.83591	-12.5831	-21.3687	1.34545	-5.61885	-13.6023	-2.83755	-7.00946													2.82684	-0.319713	4.09308	11.8604													12.1351	-5.13081	41.9276	119.534
G02	3430	CFTRinh 172	Voltage-independent, selective CFTR chloride channel blocker	922	941	-53.3314	-5.44329	-1.11933	-3.14241	-24.3479	-15.6073	-1.58732	-0.363341	-7.98532	-12.9676	-4.29285	-27.2253													0.460367	0.31495	2.63777	-8.35544													1.97627	5.05437	27.0201	-84.2089
G03	3433	GSK 0660 GSK 0660	Selective PPARδ antagonist	922	942	-53.5917	-5.04995	-6.22438	-16.1827	-37.1289	-4.98348	-16.0773	-18.9438	-11.9636	-26.6031	-10.6163	-29.908													-3.51794	-13.3205	-3.68568	-11.0381													-15.1018	-213.77	-37.7544	-111.246
G04	3439	NH 125	CaM kinase III (eEF-2 kinase) inhibitor	922	943	-50.8225	-4.66701	-9.70298	-21.1238	-30.374	-11.8871	-21.5215	-30.4169	-21.152	-25.9478	-12.8954	-30.2627													-12.7063	-12.6652	-5.9648	-11.3928													-54.5458	-203.253	-61.1006	-114.821
G05	3440	SID 7969543	Selective steroidogenic factor-1 (SF-1, NR5A1) inhibitor	922	944	-5.88757	-5.33715	-3.56809	-4.93189	-6.40579	-12.7138	-6.13473	-3.08099	-7.89741	-6.27026	-5.13452	-4.72783													0.54828	7.01232	1.79611	14.1421													2.35366	112.535	18.3985	142.529
G06	3489	Astemizole	Orally active, potent H1 antagonist. Also hERG K+ channel blocker.	922	945	-52.5266	-5.30385	-10.3748	-23.7988	-31.3142	-14.6184	-20.1245	-34.214	-24.4162	-25.7194	-14.5513	-31.4507													-15.9705	-12.4368	-7.62068	-12.5808													-68.5584	-199.588	-78.0626	-126.794
G07	3495	Fludarabine	Purine analog; inhibits DNA synthesis	922	946	-23.6746	-5.46202	-4.67056	-10.1827	-4.09448	-6.92686	-3.44968	-3.59609	-5.26148	-3.77208	-7.82234	-14.1726													3.18421	9.51049	-0.891715	4.69735													13.6692	152.626	-9.13431	47.3415
G08	3517	Nebivolol hydrochloride	Highly selective β1-adrenoceptor antagonist	922	947	-53.0592	-5.22893	-10.4112	-23.8978	-34.5727	-14.2486	-25.3528	-44.475	-29.3618	-29.9628	-14.5634	-31.7352													-20.9161	-16.6802	-7.63275	-12.8653													-89.7889	-267.686	-78.1863	-129.66
G09	3521	Sirtinol	Selective sirtuin family deacetylase inhibitor	922	948	-41.8876	-5.08949	-5.07523	-4.68421	-10.7614	-15.6073	-5.18107	1.1585	-7.2244	-7.97121	-4.88685	-23.4814													1.22129	5.31136	2.04378	-4.61149													5.24275	85.2377	20.9355	-46.4762
G10	3523	FERb 033	Potent and selective ERβ agonist	922	949	-10.1479	-5.45578	-4.62387	-3.11765	-7.95685	-15.6073	-5.69719	1.91193	-6.84769	-6.82702	-4.28671	-7.3859													1.598	6.45556	2.64391	11.484													6.85991	103.6	27.083	115.74
G11	3532	endo-IWR 1	Axin stabilizer; promotes β-catenin phosphorylation	922	950	-52.6095	-5.45369	-8.94553	-9.8483	-34.3292	-15.6073	-20.6752	-25.1732	-20.3903	-27.5022	-7.651	-30.7775													-11.9446	-14.2196	-0.72037	-11.9076													-51.2758	-228.199	-7.37913	-120.009
H02	3534	PNU 74654	β-catenin binder; inhibits wnt signaling	922	951	-42.1479	-4.99168	-7.90791	-19.0372	-24.5565	-7.87451	-15.4028	-25.8725	-16.8735	-19.9796	-12.0144	-25.0279													-8.4278	-6.69707	-5.08379	-6.15801													-36.1789	-107.476	-52.0759	-62.0626
H03	3540	Orlistat	Pancreatic, gastric and carboxylester lipase inhibitor; antiobesity and antihypercholesterolemic activity	922	952	-52.929	-5.14776	-10.1855	-22.096	-34.0345	-3.26303	-9.97029	-18.4154	-10.8392	-22.0024	-13.6219	-31.5572													-2.39353	-8.71984	-6.69124	-12.6873													-10.275	-139.937	-68.5419	-127.867
H04	3543	Suplatast tosylate	Th2 cytokine synthesis inhibitor; antiasthmatic	922	953	-9.16568	1.66597	-2.47082	-1.63777	-11.7174	0.117785	-6.62564	-3.77888	-1.83055	-9.17151	0.014101	-5.81825													6.61514	4.11106	6.94473	13.0517													28.3975	65.975	71.1385	131.539
H05	3544	KU 55933	Potent and selective ATM kinase inhibitor	922	954	-43.8284	-5.28096	-8.75357	-20.2879	-17.6263	-14.7393	-10.7527	-20.9215	-17.8304	-14.1895	-12.7844	-26.291													-9.38471	-0.906932	-5.85382	-7.42108													-40.2868	-14.5546	-59.9637	-74.7922
H06	3547	Serotonin	Endogenous 5-HT receptor agonist	922	955	-14.7396	-5.32882	-3.08042	-1.88545	-8.89635	-15.6073	-6.62841	-2.57862	-9.09296	-7.76238	-3.60714	-8.91003													-0.647271	5.5202	3.32349	9.95988													-2.77861	88.5891	34.0443	100.379
H07	3550	Melatonin	Endogenous hormone; agonist at MT1 and MT2	922	956	-12.3964	-5.27471	-2.37743	-4.46749	-9.94456	-14.4872	-5.96604	-10.0338	-12.2605	-7.9553	-4.8711	-7.38694													-3.81481	5.32727	2.05952	11.483													-16.3763	85.4931	21.0968	115.729
H08	3551	INH1	Hec1 inhibitor; causes arrest of mitosis	922	957	-53.2367	-5.46202	-10.4475	-23.5697	-29.5428	-15.6073	-8.90304	-24.9303	-20.2688	-19.2229	-14.5158	-31.8421													-11.8231	-5.94033	-7.58521	-12.9722													-50.7544	-95.3314	-77.6993	-130.738
H09	3568	Bretazenil	Benzodiazepine partial agonist	922	958	-16.0414	-5.06243	-10.3852	-5.18576	-8.82556	-11.3338	-18.5813	-4.00599	-7.66991	-13.7034	-5.1241	-13.2133													0.775774	-0.42085	1.80653	5.65659													3.33025	-6.75388	18.5052	57.009
H10	3571	SB 657510	Selective urotensin-II (UT) receptor antagonist	922	959	-29.2012	-5.17274	-5.51881	-12.226	-17.8545	-12.6731	-11.7962	-16.3456	-14.5093	-14.8254	-8.69937	-17.36													-6.06362	-1.54282	-1.76875	1.50991													-26.03	-24.7594	-18.1182	15.2174
H11	3572	GSK 650394	Serum- and glucocorticoid-regulated kinase (SGK) inhibitor	922	960	-53.3195	-4.73361	-10.0065	-23.4087	-37.1289	-13.4679	-13.2929	-26.5432	-20.0056	-25.2109	-14.0711	-31.663													-11.5599	-11.9283	-7.14051	-12.7931													-49.6243	-191.428	-73.144	-128.933
A02	3575	VU 0155069	Potent and selective PLD1 inhibitor	923	961	-2.08333	-1.76042	-3.87571	0.159445	-3.85939	0.392586	-5.67417	-0.501128	-0.0542707	-4.76678	-0.800486	-2.97952	-0.83663	-7.99225	-3.25049	-40.5481	1.55335	-2.56977	1.20483	0.0861582	-21.5004	-28.1962	-28.2602	-57.3872	0.78236	3.22547	2.45001	37.5686	23.0538	25.6265	29.465	57.4734					5.89897	18.4468	6.05952	5.38824	4.61512	59.4997	14.8459	202.428
A03	3576	(±)-5'-Chloro-5'-deoxy-ENBA	Highly selective A1 agonist	923	962	-87.75	1.25	-2.23729	0.391681	-10.3147	0.25707	-6.18694	-0.176313	0.0403782	-8.25081	0.820841	-44.9936													0.877009	-0.258558	4.07133	-4.44556													5.17345	-4.76957	24.6703	-23.9538
A04	3577	G-1	Potent and selective GPR30 agonist	923	963	-33.8333	-1.15625	-2.99812	-0.5026	-4.76331	0.337478	-8.14045	-0.265621	0.0359285	-6.45188	-0.829425	-18.4157													0.872559	1.54037	2.42107	22.1324													5.1472	28.4149	14.6705	119.254
A05	3579	5-BDBD	Potent P2X4 receptor antagonist	923	964	-25.6667	-1.76042	-4.41055	0.0450607	-4.6387	-0.0207277	-8.6244	1.81232	0.895795	-6.63155	-0.857678	-15.0386													1.73243	1.3607	2.39281	25.5095													10.2195	25.1006	14.4993	137.451
A06	3586	Sumatriptan succinate	5-HT1 receptor agonist	923	965	-6.41667	-2.94792	-2.29379	1.80243	-4.49273	0.480007	-4.74575	-1.10594	-0.312966	-4.61924	-0.572745	-4.35523													0.523665	3.37301	2.67775	36.1929													3.08908	62.2214	16.2259	195.016
A07	3589	PIM 1 Inhibitor 2	Pim-1 kinase inhibitor	923	966	-41.875	-13.6146	-6.85122	-1.92374	-6.4629	-1.335	-7.78022	-1.3911	-1.36305	-7.12156	-7.76916	-24.3631													-0.526418	0.870691	-4.51867	16.185													-3.10533	16.0615	-27.381	87.2085
A08	3595	CHR 2797	Aminopeptidase inhibitor	923	967	-72.6667	-44.4792	-12.3653	-7.66378	-7.43215	-13.1917	-18.263	-5.31936	-9.25551	-12.8476	-26.0715	-42.516													-8.41888	-4.8553	-22.821	-1.96793													-49.6628	-89.565	-138.284	-10.6037
A09	3596	Voglibose	Orally active α-glucosidase inhibitor	923	968	-45.375	-8.05208	-3.47646	2.04506	-6.89275	0.242672	-7.95712	-1.50108	-0.629204	-7.42493	-3.00351	-24.4257													0.207426	0.567318	0.246981	16.1224													1.2236	10.4652	1.49658	86.8711
A10	3597	Indiplon	Subtype-selective GABAA receptor positive allosteric modulator	923	969	-97.375	-3.66667	-2.34275	1.32409	-14.5805	0.778635	-7.85661	0.581932	0.680283	-11.2186	-1.17129	-49.8589													1.51691	-3.22632	2.0792	-9.31079													8.94823	-59.5154	12.599	-50.1688
A11	3599	TAK 165	Potent and selective ErbB2 inhibitor	923	970	-52.0833	-8.01042	-15.887	1.60832	-9.32068	0.250946	-22.2306	-1.21615	-0.482603	-15.7757	-3.20105	-33.9852													0.354028	-7.7834	0.0494431	6.56291													2.0884	-143.579	0.299601	35.3625
B02	3603	Kaempferol	Mitochondrial Ca2+ uniporter (MCU) activator; proapoptotic	923	971	-80.5417	1.9375	-1.96234	-0.0381282	-6.40102	-0.865187	-3.3654	-0.712534	-0.78886	-4.88321	0.949686	-41.252													0.04777	3.10904	4.20018	-0.703919													0.281794	57.352	25.4511	-3.79289
B03	3605	(R)-CR8	Dual cdk1/cdk5 inhibitor. Also inhibits CK1	923	972	-95.2917	-43.3542	-16.9567	-12.052	-15.0432	-12.6326	-31.0608	-27.2573	-19.9449	-23.052	-27.7031	-56.1242													-19.1083	-15.0597	-24.4526	-15.5761													-112.719	-277.804	-148.171	-83.9277
B04	3607	SU 3327	Selective JNK inhibitor	923	973	-84.4167	-9.36458	-3.2467	-2.38475	-8.80114	0.272274	-7.41622	-2.76858	-1.24815	-8.10868	-5.87467	-43.8317													-0.411523	-0.116432	-2.62417	-3.2836													-2.42756	-2.1478	-15.9012	-17.6928
B05	3609	Tizanidine hydrochloride	α2 agonist	923	974	-68.0417	-4.55208	-4.89266	0.40208	-6.64037	0.694524	-5.53968	2.18327	1.4389	-6.09002	-2.075	-36.4672													2.27553	1.90223	1.17549	4.08092													13.4233	35.0901	7.12291	21.989
B06	3610	(R)-DRF053 dihydrochloride	Dual CK1/cdk inhibitor	923	975	-36.1667	-6.07292	-4.18456	1.08492	-4.02699	1.25517	-4.81156	0.32021	0.787688	-4.41928	-2.494	-20.1756													1.62432	3.57297	0.756495	20.3725													9.58181	65.91	4.58399	109.772
B07	3617	SANT-2	Inhibitor of hedgehog (Hh) signaling; antagonizes smoothened activity	923	976	-31.5833	-14.2396	-6.38795	-3.92721	-9.21238	-3.52473	-13.9137	-5.27544	-4.40008	-11.563	-9.0834	-18.9856													-3.56345	-3.57079	-5.8329	21.5624													-21.0207	-65.8697	-35.3446	116.184
B08	3620	Topiramate	GluR5 antagonist; anticonvulsant	923	977	-22.9583	0.375	-3.39736	2.03466	-3.51619	0.178399	-7.35175	0.490933	0.334666	-5.43397	1.20483	-13.1778													1.1713	2.55828	4.45532	27.3702													6.90945	47.1921	26.9971	147.477
B09	3622	IPA 3	Group I p21-activated kinase (PAK) inhibitor	923	978	-77.375	-31.5417	-10.5725	-7.43847	-6.21685	-0.447529	-6.34796	-1.47346	-0.960493	-6.28241	-19.4901	-43.9738													-0.123862	1.70984	-16.2396	-3.42567													-0.730661	31.5412	-98.404	-18.4583
B10	3634	VU 0238429	Selective positive allosteric modulator of M5 receptors	923	979	-89.2917	-44.1042	-16.9077	-12.4055	-13.6374	-10.0091	-36.2239	-25.9836	-17.9964	-24.9307	-28.2549	-53.0997													-17.1597	-16.9384	-25.0044	-12.5516													-101.225	-312.46	-151.514	-67.6311
B11	3639	SX 011	p38 MAPK inhibitor	923	980	-70	-27.7812	-17.194	-5.38648	-7.60599	-2.84847	-42.0211	-5.98158	-4.41503	-24.8136	-16.5839	-43.597													-3.5784	-16.8213	-13.3334	-3.04891													-21.1089	-310.3	-80.7938	-16.4282
C02	3642	Src I1	Dual site Src kinase inhibitor	923	981	-99.0417	5.09375	-3.75518	-2.79029	-10.1566	0.6094	-8.10844	-0.658132	-0.0243661	-9.13252	1.15173	-51.3984													0.812264	-1.14027	4.40222	-10.8503													4.79152	-21.0345	26.6753	-58.4643
C03	3650	SB 328437	Potent and selective CCR3 antagonist	923	982	-96.9583	0.291667	-2.36911	-12.3328	-14.0731	1.14596	-4.47543	-26.1456	-12.4998	-9.27428	-6.02054	-49.6637													-11.6632	-1.28203	-2.77005	-9.11564													-68.8008	-23.6494	-16.7852	-49.1173
C04	3656	Neurodazine	Induces neurogenesis in mature skeletal muscle cells	923	983	-87.9167	-44.5104	-12.3427	-10.2634	-9.21757		-28.4163	-4.26792	-4.26792	-18.8169	-27.3869	-50.1297													-3.43129	-10.8247	-24.1364	-9.58163													-20.2411	-199.681	-146.255	-51.6281
C05	3657	Sal 003	Cell-permeable inhibitor of eIF2α dephosphorylation	923	984	-90	-42.9271	-15.2881	-10.8908	-14.7608	-11.9668	-27.0536	-10.58	-11.2734	-20.9072	-26.9089	-52.6441													-10.4368	-12.9149	-23.6585	-12.096													-61.5661	-238.24	-143.359	-65.1761
C06	3661	BAN ORL 24	Potent and selective NOP antagonist	923	985	-97.9583	-6.96875	-5.90584	-0.318891	-15.8741	-1.56848	-19.5168	-3.8398	-2.70414	-17.6954	-3.64382	-51.9321													-1.86751	-9.70318	-0.393328	-11.384													-11.0164	-178.993	-2.38338	-61.3398
C07	3670	SKA 31	Activator of KCa3.1 and KCa2 channels	923	986	-51.8333	-2.70833	-4.11299	0.946274	-4.53667	0.870752	-3.93205	-0.35117	0.259791	-4.23436	-0.88103	-27.9732													1.09642	3.75789	2.36946	12.5749													6.46776	69.3212	14.3578	67.7567
C08	3677	NPY 5RA972	Potent and selective NPY Y5 antagonist	923	987	-26.3333	-5.08333	-3.3823	2.07626	-3.45372	0.225792	-3.16491	2.7131	1.46944	-3.30932	-1.50354	-14.8578													2.30608	4.68293	1.74695	25.6903													13.6035	86.3853	10.5857	138.425
C09	3678	G-15	High affinity and selective GPR30 antagonist	923	988	-65.25	-30.375	-9.64218	-4.38821	-4.27897	0.0707888	-5.39983	0.830358	0.450573	-4.8394	-17.3816	-37.4461													1.2872	3.15285	-14.1311	3.10199													7.59318	58.1601	-85.6278	16.7143
C10	3679	DS2	Positive allosteric modulator of δ-containing GABAA receptors	923	989	-18.9167	-6.8125	-2.63653	2.11785	-3.54855	1.00128	-2.76322	2.10542	1.55335	-3.15589	-2.34732	-10.7766													2.38998	4.83636	0.903167	29.7715													14.0984	89.2156	5.47276	160.416
C11	3683	CITCO	Selective CAR agonist	923	990	-12.75	-7.82292	-2.30508	2.46794	-3.26953	0.892927	-8.10436	-0.394015	0.249456	-5.68695	-2.67749	-7.52754													1.08609	2.3053	0.573002	33.0205													6.4068	42.5255	3.47212	177.923
D02	3690	S26948	Selective PPARγ agonist; antidiabetic agent	923	991	-94	0.5625	-7.94727	-1.76776	-14.2405	0.079746	-10.6817	-0.256976	-0.0886152	-12.4611	-0.602632	-50.9736													0.748015	-4.46884	2.64786	-10.4256													4.41252	-82.4359	16.0448	-56.1754
D03	3692	4,4-Pentamethylenepiperidine hydrochloride	M2 proton channel blocker	923	992	-96.875	-2.82292	0.233522	-12.4991	-16.5467	-0.527585	-5.46533	-30.8435	-15.6855	-11.006	-7.66103	-48.3207													-14.8489	-3.01377	-4.41053	-7.77266													-87.5934	-55.5945	-26.7257	-41.881
D04	3701	A 740003	Potent and selective P2X7 antagonist	923	993	-91.4167	-2.48958	-7.07345	-12.3951	-10.2549	0.853954	-6.72024	-24.9711	-12.0586	-8.48758	-7.44237	-49.2451													-11.2219	-0.495329	-4.19187	-8.69698													-66.198	-9.13726	-25.4007	-46.8614
D05	0190	CNQX	Potent AMPA/kainate antagonist	923	994	-96.25	-44.4896	-6.86252	-0.426343	-13.9583	-2.84847	-8.30051	1.53646	-0.656008	-11.1294	-22.458	-51.5563													0.180622	-3.13716	-19.2075	-11.0082													1.06549	-57.8707	-116.388	-59.3147
D06	0414	AG 490	EGFR-kinase inhibitor. Also JAK2, JAK3 inhibitor	923	995	-88.75	-30.3958	-10.8625	-7.05719	-6.38177	-0.276039	-12.2596	-0.868834	-0.572436	-9.32067	-18.7265	-49.8063													0.264194	-1.32842	-15.476	-9.25818													1.55847	-24.5052	-93.7773	-49.8853
D07	0435	Cimaterol	β agonist	923	996	-33.2083	-5.08333	-1.96987	2.04853	-4.10367	0.302311	-5.11281	-0.0647844	0.118763	-4.60824	-1.5174	-17.5891													0.955394	3.38401	1.73309	22.959													5.63584	62.4243	10.5017	123.709
D08	0493	AG 18	EGFR/PDGFR-kinase inhibitor	923	997	-43.5	-43.8542	-4.86252	-1.03293	-2.61677	-12.2066	-4.77202	3.29094	-4.45783	-3.6944	-22.4435	-24.1813													-3.6212	4.29785	-19.1931	16.3668													-21.3613	79.2817	-116.301	88.1884
D09	0497	AG 99	EGFR-kinase inhibitor	923	998	-13.0417	-19.1667	-4.68173	-0.637782	-2.32597	-0.165967	-5.84737	1.12543	0.479734	-4.08667	-9.90222	-8.8617													1.31636	3.90558	-6.65173	31.6864													7.7652	72.0456	-40.3063	170.734
D10	0523	4-(4-Fluorobenzoyl)-1-(4-phenylbutyl)-piperidine oxalate	Selective 5-HT2A antagonist	923	999	-14.25	-15.2292	-4.40301	-0.620451	-6.86946	-3.44823	-19.2128	-6.34689	-4.89756	-13.0411	-7.92481	-9.32651													-4.06093	-5.04888	-4.67432	31.2216													-23.9553	-93.1359	-28.3241	168.229
D11	0579	Tyrphostin B44, (+) enantiomer	EGFR-kinase inhibitor	923	1000	-57.6667	-38.1458	-12.8324	-9.63258	-4.44048	-0.529302	-9.28358	-2.67866	-1.60398	-6.86203	-23.8892	-35.2495													-0.767352	1.13022	-20.6387	5.29855													-4.52659	20.8489	-125.061	28.5499
E02	0616	AG 556	EGFR-kinase inhibitor	923	1001	-97.75	-43.8125	-17.0245	-12.1664	-12.9801	-8.86914	-40.6348	-28.926	-18.8976	-26.8075	-27.9894	-57.3872													-18.0609	-18.8152	-24.7389	-16.8392													-106.541	-347.082	-149.906	-90.7334
E03	0618	AG 555	Potent EGFR-kinase inhibitor	923	1002	-94.125	-4.3125	-3.74011	-12.4229	-14.7771	0.944126	-4.50553	-24.9711	-12.0135	-9.64134	-8.36769	-48.9326													-11.1769	-1.64909	-5.1172	-8.38448													-65.932	-30.4205	-31.0078	-45.1776
E04	0619	AG 494	Potent EGFR-kinase inhibitor	923	1003	-93.8333	-34.9062	-13.2542	-11.4697	-12.8153	0.359943	-17.2321	-6.01837	-2.82921	-15.0237	-23.188	-53.5438													-1.99258	-7.03142	-19.9375	-12.9957													-11.7542	-129.707	-120.811	-70.024
E05	0645	2-TEDC	5-, 12-, 15-Lipoxygenase inhibitor	923	1004	-95.5417	-43.8854	-16.8964	-12.201	-14.1504	-7.67529	-34.05	-22.8357	-15.2555	-24.1002	-28.0432	-56.219													-14.4188	-16.1079	-24.7927	-15.671													-85.0564	-297.141	-150.232	-84.4389
E06	0666	3-AQC	5-HT3 antagonist	923	1005	-97.5833	-2.32292	-5.11111	-0.866551	-16.0029	0.154879	-9.09317	-2.26144	-1.05328	-12.548	-1.59473	-51.3472													-0.21665	-4.55577	1.65576	-10.7991													-1.27801	-84.0395	10.0331	-58.1884
E07	0797	8-Hydroxy-PIPAT oxalate	High affinity 5-HT1A agonist	923	1006	-94.5833	-9.27083	-3.54049	0.883882	-7.31058	0.413769	-6.28495	-0.488819	-0.037525	-6.79777	-4.19348	-49.0619													0.799105	1.19448	-0.942984	-8.51383													4.7139	22.0344	-5.71403	-45.8746
E08	0832	ICI-89406	β antagonist	923	1007	-30.375	-5.55208	-4.84746	1.44887	-5.70664	0.990112	-8.5709	1.39782	1.19397	-7.13877	-2.0516	-17.6112													2.0306	0.85348	1.19889	22.9369													11.9784	15.744	7.26468	123.589
E09	0902	Cimetidine	H2 antagonist, I1 agonist	923	1008	-35.2917	-4.65625	-3.12994	2.74523	-4.16433	0.828138	-6.57663	-0.605985	0.111076	-5.37048	-0.955508	-19.2108													0.947707	2.62177	2.29498	21.3373													5.5905	48.3633	13.9065	114.97
E10	0993	Cyanopindolol hemifumarate	5-HT1A/1B antagonist. Also β-adrenergic antagonist	923	1009	-97.25	-5.0625	-3.16384	0.693241	-14.6878	0.721251	-7.65478	-1.87626	-0.577503	-11.1713	-2.18463	-50.2069													0.259128	-3.17903	1.06586	-9.65884													1.52859	-58.643	6.45861	-52.0442
E11	1045	CNQX disodium salt	Potent AMPA/kainate antagonist. More water soluble form of CNQX (Cat. No. 0190)	923	1010	-15.625	-7.47917	-2.0226	2.09359	-3.55075	0.360688	-4.36728	0.0409659	0.200827	-3.95902	-2.69279	-8.8238													1.03746	4.03323	0.557702	31.7243													6.11993	74.4004	3.37941	170.938
F02	1065	PD 168077 maleate	High affinity, selective D4 agonist	923	1011	-90.625	-3.26042	-9.2806	1.64298	-14.3968	0.176124	-16.2646	-0.379498	-0.101687	-15.3307	-0.808718	-49.9528													0.734943	-7.33844	2.44177	-9.40472													4.33541	-135.371	14.796	-50.6749
F03	1144	U0126	Potent, selective inhibitor of MEK1 and 2	923	1012	-80.125	-3.34375	-2.69303	-0.270364	-8.70306	0.32881	-4.89548	1.62938	0.979095	-6.79927	-1.80706	-41.409													1.81573	1.19298	1.44343	-0.860935													10.7109	22.0066	8.74652	-4.63892
F04	1300	LFM-A13	Potent, selective BTK inhibitor	923	1013	-67.6667	-3.72917	-7.17514	-12.4402	-9.49672	0.678513	-7.48835	-25.8983	-12.6099	-8.49253	-8.08469	-37.4209													-11.7733	-0.500281	-4.8342	3.12718													-69.4503	-9.2286	-29.2929	16.85
F05	1323	Butabindide oxalate	CCK-inactivating serine protease inhibitor	923	1014	-59.2083	-5.73958	-16.9115	-12.4887	-7.78013	0.2417	-42.0211	-30.8435	-15.3009	-24.9006	-9.11416	-38.0599													-14.4643	-16.9084	-5.86367	2.48817													-85.3244	-311.906	-35.531	13.4069
F06	1347	Nafadotride	Highly potent, preferential D3 antagonist	923	1015	-98	-10.1979	-6.27119	-12.409	-13.0926	-1.24079	-12.4775	-22.4544	-11.8476	-12.785	-11.3035	-52.1356													-11.011	-4.79279	-8.05297	-11.5875													-64.9533	-88.4118	-48.7971	-62.4363
F07	1377	Cromakalim	KATP channel opener	923	1016	-51.2917	-44.2708	-5.46139	0.998267	-5.09087	-11.3928	-6.16621	-0.661515	-6.02718	-5.62854	-21.6363	-28.3765													-5.19055	2.36371	-18.3858	12.1716													-30.6189	43.6029	-111.409	65.5832
F08	1378	Levcromakalim	KATP channel opener. Active enantiomer of cromakalim (Cat. No. 1377)	923	1017	-49.0417	-9.92708	-3.74011	2.04853	-5.2006	0.142322	-4.39846	1.62464	0.883479	-4.79953	-3.93928	-26.3909													1.72011	3.19272	-0.688786	14.1572													10.1469	58.8956	-4.17371	76.2824
F09	1412	Chromanol 293B	IKs blocker. Also blocks ICFTR	923	1018	-72.7083	-4.39583	-3.06591	1.36915	-5.27472	0.994973	-4.40873	0.667669	0.831321	-4.84173	-1.51334	-37.8871													1.66795	3.15052	1.73715	2.66096													9.8392	58.1172	10.5263	14.3379
F10	1427	Citalopram hydrobromide	Highly potent and selective 5-HT uptake inhibitor	923	1019	-83.5	-7.09375	-1.75141	1.62218	-9.31012	0.313233	-2.29159	1.54402	0.928626	-5.80086	-2.73578	-42.6257													1.76526	2.19139	0.514709	-2.07762													10.4132	40.4243	3.11889	-11.1947
F11	1475	(-)-[3R,4S]-Chromanol 293B	IKs blocker. Enantiomer of Chromanol 293B (Cat. No. 1412)	923	1020	-98.1667	-26.2604	-1.32957	2.79029	-14.9976	0.0324983	-2.51529	-1.49347	-0.730486	-8.75644	-11.7351	-49.7481													0.106145	-0.764192	-8.48457	-9.20004													0.626144	-14.0969	-51.4124	-49.572
G02	1494	DPN	Highly potent ERβ agonist	923	1021	-89.2917	-4.67708	-3.75141	0.017331	-9.68903	1.03564	-4.17036	0.66236	0.849001	-6.9297	-2.32988	-46.5215													1.68563	1.06255	0.920616	-5.97346													9.9435	19.6008	5.57849	-32.1864
G03	1541	HA14-1	Bcl-2 inhibitor. Induces apoptosis	923	1022	-95.1667	-0.833333	-9.41996	0.412478	-9.24374	1.1255	-6.50789	1.61463	1.37007	-7.87582	-0.210427	-52.2933													2.2067	0.116432	3.04006	-11.7452													13.0172	2.1478	18.4213	-63.2861
G04	1555	AG 825	Selective ErbB2 inhibitor	923	1023	-59.875	4.0625	-12.4256	-2.52686	-6.23664	0.436586	-20.1775	-1.50395	-0.53368	-13.2071	0.767818	-36.1503													0.30295	-5.21482	4.01831	4.39778													1.7871	-96.1969	24.349	23.6963
G05	1634	Y 29794 oxalate	Prolyl endopeptidase inhibitor	923	1024	-88.9167	-44.2604	-17.1224	-12.26	-15.7448	-9.74392	-38.8327	-26.8734	-18.3087	-27.2887	-28.2602	-53.0195													-17.4721	-19.2965	-25.0097	-12.4715													-103.067	-355.959	-151.547	-67.1992
G06	1690	SCH 28080	H+,K+-ATPase inhibitor	923	1025	-75.5	-3.32292	-4.18832	1.03293	-7.42116	0.0917854	-5.00389	0.957061	0.524423	-6.21252	-1.14499	-39.8442													1.36105	1.77973	2.1055	0.703919													8.02882	32.8303	12.7583	3.79289
G07	1743	Bay 11-7085	Irreversible inhibitor of TNF-α-induced IκBα phosphorylation	923	1026	-93.6667	-42.7292	-16.0188	-12.1352	-9.11426	-7.38495	-25.3148	-12.4031	-9.89402	-17.2145	-27.4322	-54.8427													-9.05739	-9.22226	-24.1817	-14.2947													-53.4293	-170.122	-146.529	-77.0231
G08	1744	Bay 11-7821	Irreversible inhibitor of TNF-α-induced IκBα phosphorylation	923	1027	-88.8333	-43.8333	-16.4595	-12.1941	-11.2755	-7.46313	-27.7055	-18.8377	-13.1504	-19.4905	-28.0137	-52.6464													-12.3138	-11.4983	-24.7632	-12.0983													-72.6386	-212.107	-150.053	-65.1888
G09	1806	SR 33805 oxalate	Ca2+ channel blocker; binds allosterically to distinct site on L-type channels	923	1028	-97.5833	-43.8854	-17.1638	-12.4645	-14.3714	-12.1573	-42.0211	-30.8435	-21.5004	-28.1962	-28.1749	-57.3736													-20.6638	-20.204	-24.9245	-16.8255													-121.895	-372.7	-151.03	-90.6599
G10	1868	U0124	Inactive analog of U0126 (Cat. No. 1144)	923	1029	-23.7917	-6.15625	-2.61017	2.34662	-4.13205	0.696634	-4.25014	-0.0466034	0.325015	-4.19109	-1.90481	-13.2009													1.16165	3.80116	1.34568	27.3472													6.85252	70.1194	8.15416	147.353
G11	1969	SL 327	Selective inhibitor of MEK1 and MEK2; brain penetrant	923	1030	-98.125	-22.2396	-7.85687	-1.7331	-16.5467	-2.70334	-16.9505	-6.55276	-4.62805	-16.7486	-11.9863	-52.9909													-3.79142	-8.75636	-8.73585	-12.4429													-22.3655	-161.527	-52.9351	-67.0451
H02	1970	Norketamine hydrochloride	Potent, non-competitive NMDA antagonist	923	1031	-90.125	-2.91667	-2.16573	2.05546	-12.9275	-0.587121	-4.95147	-2.43902	-1.51307	-8.9395	-0.430604	-46.1454													-0.67644	-0.947254	2.81989	-5.59728													-3.9903	-17.4738	17.0872	-30.1595
H03	2076	Y-26763	KATP channel opener	923	1032	-30.0417	-2.10417	-5.02825	0.623917	-4.44076	0.202913	-4.83713	-6.9074	-3.35225	-4.63895	-0.740125	-17.535													-2.51562	3.3533	2.51037	23.0131													-14.8395	61.8578	15.2116	124
H04	2077	Y-27152	Prodrug of KATP channel opener Y-26763 (Cat. No. 2076); orally active in vivo	923	1033	-33.0417	-3.96875	-3.74011	1.86828	-4.27899	-0.233446	-7.00421	-1.29883	-0.76614	-5.6416	-1.05023	-18.3909													0.0704901	2.35065	2.20026	22.1572													0.415819	43.362	13.3325	119.388
H05	2387	LY 320135	Selective CB1 receptor antagonist/inverse agonist	923	1034	-9.5	-1.55208	-3.89454	1.10572	-2.76704	-0.500941	-6.05609	-4.11787	-2.30941	-4.41156	-0.223182	-6.69727													-1.47278	3.58069	3.02731	33.8508													-8.68786	66.0523	18.344	182.396
H06	2403	MRS 3777 hemioxalate	High affinity, selective A3 antagonist	923	1035	-51.0417	-23.9792	-11.6347	-6.59619	-9.45393	-3.89276	-25.8305	-14.9725	-9.43264	-17.6422	-15.2877	-31.3382													-8.59601	-9.64998	-12.0372	9.20992													-50.7076	-178.012	-72.9396	49.6253
H07	2477	Proxyfan Oxalate	High affinity H3 ligand	923	1036	-5.20833	-5.1875	-17.1977	1.0364	-2.56977	-0.697627		-1.07117	-0.8844	-2.56977	-2.07555	-11.203													-0.04777	5.42248	1.17494	29.345													-0.281794	100.028	7.11957	158.118
H08	1254	Y-27632 dihydrochloride	Selective p160ROCK inhibitor	923	1037	-17.4167	-44	-10.0038	-0.589255	-2.2168	-13.1917	-11.7724	-3.21347	-8.20257	-6.99459	-22.2946	-13.7102													-7.36594	0.99766	-19.0441	26.8379													-43.4515	18.4037	-115.398	144.609
H09	3506	NVP DPP 728 dihydrochloride	Potent, orally active DPP-IV inhibitor	923	1038	-9.95833	-4.34375	-5.2354	1.33102	-2.67275	0.295257	-6.48213	-4.32942	-2.01708	-4.57744	-1.50636	-7.59687													-1.18045	3.41481	1.74413	32.9512													-6.96344	62.9924	10.5686	177.549
H10	3645	NXY 059	Free radical trapping agent; neuroprotectant	923	1039	3.83333	-2.71875	-3.66102	1.67071	-2.6487	-0.935541	-6.37487	-2.04721	-1.49138	-4.51178	-0.52402	0.0861582													-0.654747	3.48047	2.72647	40.6342													-3.86234	64.2036	16.5211	218.947
H11	3665	Donitriptan hydrochloride	5-HT1B/1D agonist	923	1040	-96.25	-8.125	-2.29379	1.52513	-11.0464	0.257732	-6.06724	-3.26872	-1.50549	-8.55681	-3.29994	-49.2719													-0.668864	-0.564556	-0.0494431	-8.72381													-3.94561	-10.4143	-0.299601	-47.006
A02	3703	K 858	Selective ATP-uncompetitive mitotic kinesin Eg5 inhibitor	924	1041	-21.9656	-47.2151	-86.5579	-44.913	-30.3005	-54.5828	-28.5143	-44.0725	-49.3276	-29.4074	-46.064	-54.2617	-0.816737	-11.3353	-8.14754	-8.084	7.86903	-4.8929	3.97273	7.2109	-80.6326	-45.8937	-51.7138	-62.1092	-48.5109	-18.072	-37.9165	-46.1777	88.5017	41.0008	55.6865	69.3201					1.53662	11.5297	3.20623	4.4674	-74.5429	-208.365	-121.569	-206.294
A03	3706	FR 180204	Selective ERK inhibitor	924	1042	-5.69042	-15.9785	-13.5053	-9.51208	-13.3948	-12.7125	-10.6432	-7.79697	-10.2547	-12.019	-12.7453	-9.59784													-9.43798	-0.683684	-4.59775	-1.51384													-14.5026	-7.88268	-14.7414	-6.76291
A04	3707	VU 0361737	Selective positive allosteric modulator at mGlu4	924	1043	-6.22604	-13.4516	-6.83158	-4.94203	-16.166	4.51023	-7.62064	6.44658	5.4784	-11.8933	-9.19682	-6.52881													6.29514	-0.557987	-1.04928	1.55519													9.67325	-6.43343	-3.36424	6.94766
A05	3718	AS 1949490	SH2 domain-containing inositol 5'-phosphatase 2 (SHIP2) inhibitor	924	1044	-24.3342	-52.5591	-99.8842	-50.3237	-44.0125	-67.3426	-28.8772	-51.7391	-59.5408	-36.4448	-51.4414	-62.1092													-58.7241	-25.1095	-43.2939	-54.0252													-90.2367	-289.505	-138.81	-241.352
A06	3724	PD 161570	Selective FGFR inhibitor	924	1045	-24.3391	-52.8817	-99.7789	-50.5459	-40.8701	-86.6807	-42.5969	-52.3615	-69.5211	-41.7335	-51.7138	-62.059													-68.7044	-30.3981	-43.5663	-53.975													-105.573	-350.482	-139.684	-241.128
A07	3733	Efonidipine hydrochloride monoethanolate	Ca2+ channel blocker (L- and T-type)	924	1046	-6.48157	-20.2151	-9.48421	-11.029	-14.3586	-11.0276	-5.9866	2.78597	-4.12082	-10.1726	-15.622	-7.98289													-3.30409	1.16275	-7.47448	0.101112													-5.07713	13.4062	-23.9649	0.451708
A08	3734	BYK 204165	Selective PARP-1 inhibitor	924	1047	-4.02948	-7.26882	2.01053	-3	-14.7302	5.89512	-10.6113	6.57426	6.23469	-12.6707	-5.13441	-1.00948													7.05143	-1.33539	3.01313	7.07452													10.8354	-15.3966	9.66079	31.6047
A09	3736	UPF 1069	PARP-2 inhibitor	924	1048	-4.09828	-10.1613	-7.06316	-3.78261	-11.5655	0.0989338	-9.03448	9.76595	4.93244	-10.3	-6.97195	-5.58072													5.74918	1.03538	1.17559	2.50328													8.83431	11.9376	3.76921	11.1832
A10	3737	Asenapine maleate	Novel antipsychotic agent	924	1049	-6.36364	-18.2473	-9.10526	-19.1353	-21.6549	-13.7161	-10.6182	-12.9075	-13.3118	-16.1366	-18.6913	-7.73445													-12.4951	-4.80123	-10.5438	0.349554													-19.2002	-55.3568	-33.8057	1.5616
A11	3743	BF 2649	H3 receptor inverse agonist/antagonist	924	1050	-23.4988	-52.3763	-98.6842	-50.6135	-43.5262	-93.232	-43.9867	-66.2084	-79.7202	-43.7564	-51.4949	-61.0915													-78.9035	-32.4211	-43.3474	-53.0075													-121.245	-373.806	-138.982	-236.806
B02	3745	RN 1747	Selective TRPV4 agonist	924	1051	-4.69287	-1.15054	-13.1895	-3.01932	-12.6359	-2.43943	-8.96444	1.1102	-0.664618	-10.8002	-2.08493	-8.94117													0.152119	0.53519	6.06261	-0.857171													0.233749	6.17058	19.4381	-3.82932
B03	3746	RN 1734	Selective TRPV4 antagonist	924	1052	-6.25061	-20.9462	-29.9263	-18.2754	-33.576	-40.0327	-29.2512	-32.0576	-36.0452	-31.4136	-19.6108	-18.0885													-35.2284	-20.0783	-11.4633	-10.0045													-54.1328	-231.497	-36.7539	-44.6939
B04	3748	XAV 939	Tankyrase inhibitor; inhibits wnt signaling	924	1053	-7.59214	-16.5914	-21.1053	-10.5749	-14.3441	-4.67209	-7.32954	2.06471	-1.30369	-10.8368	-13.5831	-14.3487													-0.486953	0.498553	-5.4356	-6.2647													-0.748262	5.74817	-17.4278	-27.9869
B05	3805	Repaglinide	KATP channel blocker	924	1054	-4.10319	-7.22581	-3.73684	-3.00966	-11.4543	8.91435	-5.16797	6.82371	7.86903	-8.31112	-5.11773	-3.92002													8.68577	3.02422	3.0298	4.16399													13.3467	34.8684	9.71425	18.6022
B06	3837	CCMI	Positive allosteric modulator of α7 nAChR	924	1055	-12.1032	-30.5484	-41.8421	-21.9565	-24.246	-24.4948	-15.0111	-12.1092	-18.302	-19.6286	-26.2525	-26.9726													-17.4853	-8.29321	-18.1049	-18.8886													-26.8682	-95.6183	-58.0485	-84.3831
B07	3851	Cardiogenol C hydrochloride	Induces cardiomyogenesis in ESCs	924	1056	-5.01229	-8.24731	-6.70526	-3.97585	-12.8459	5.18179	-7.42875	5.25501	5.2184	-10.1373	-6.11158	-5.85877													6.03513	1.19803	2.03596	2.22523													9.27372	13.813	6.52775	9.94099
B08	3852	Tranylcypromine hydrochloride	Irreversible inhibitor of MAO-A, MAO-B and LSD1	924	1057	-3.84767	-8.23656	2.51579	1.43478	-12.8867	-2.25992	-6.90143	-2.55446	-2.40719	-9.89407	-3.40089	-0.665938													-1.59045	1.44128	4.74665	7.41807													-2.44393	16.6175	15.2189	33.1395
B09	0109	(-)-Bicuculline methobromide	Water-soluble GABAA antagonist	924	1058	-4.72236	-4.17204	1.88421	-4.32367	-13.431	-3.81454	-8.27821	0.272138	-1.7712	-10.8546	-4.24786	-1.41907													-0.954466	0.480755	3.89968	6.66493													-1.46665	5.54296	12.5033	29.7749
B10	0130	(+)-Bicuculline	Potent GABAA antagonist	924	1059	-3.9656	-7.25806	0.936842	-0.410628	-10.4086	0.826604	-8.8913	0.328047	0.577325	-9.64996	-3.83435	-1.51438													1.39406	1.68539	4.31319	6.56962													2.14215	19.4321	13.8291	29.3491
B11	0131	(-)-Bicuculline methochloride	Water-soluble GABAA antagonist	924	1060	-2.21622	-14.8065	3.10526	-5.89855	-13.9935	-7.10837	-7.80384	-13.5774	-10.3429	-10.8986	-10.3525	0.444523													-9.52614	0.436703	-2.20496	8.52853													-14.6381	5.03506	-7.06962	38.1003
C02	0285	Ibotenic acid	Non-selective NMDA agonist	924	1061	-1.42015	1.69892	3.44211	5.17391	-10.1642	5.66859	-5.6238	3.13659	4.40259	-7.89398	3.43642	1.01098													5.21933	3.44137	11.584	9.09498													8.02013	39.678	37.1408	40.6309
C03	0289	Muscimol	Potent GABAA agonist	924	1062	-1.88698	3.82796	4.57895	-1.1256	-9.10802	2.49729	-5.34268	3.22121	2.85925	-7.22535	1.35118	1.34598													3.67599	4.10999	9.49871	9.42999													5.6486	47.387	30.4551	42.1275
C04	0388	Ambenonium dichloride	Cholinesterase inhibitor	924	1063	-1.95086	-5.07527	0.810526	-0.980676	-10.0583	8.44835	-4.54488	5.67438	7.06137	-7.30162	-3.02797	-0.570167													7.8781	4.03373	5.11957	7.51384													12.1057	46.5078	16.4145	33.5673
C05	0444	Clozapine	Dopamine antagonist with some D4 selectivity. Also 5-HT2A/2C antagonist	924	1064	-4.08354	-11.1828	-3.61053	-2.99034	-17.1862	-4.78273	-5.98495	4.6422	-0.0702632	-11.5856	-7.08657	-3.84703													0.746474	-0.250221	1.06097	4.23697													1.14705	-2.88498	3.40172	18.9282
C06	0462	(E)-Capsaicin	Prototypic vanilloid receptor agonist	924	1065	-17.5037	-39.5484	-77.4632	-40.2077	-31.7805	-51.5917	-25.4999	-34.7598	-43.1757	-28.6402	-39.8781	-47.4834													-42.359	-17.3049	-31.7305	-39.3994													-65.0898	-199.52	-101.735	-176.013
C07	0508	Doxepin hydrochloride	Highly potent H1 antagonist. Also binds to H4 receptor	924	1066	-0.830467	-2.82796	6.30526	0.777778	-12.6545	-3.69621	-5.6414	2.23834	-0.728935	-9.14795	-1.02509	2.7374													0.0878021	2.18739	7.12245	10.8214													0.134919	25.22	22.8362	48.3435
C08	0549	Methylergometrine maleate	Active metabolite of methysergide (Cat. No. 1064)	924	1067	-1.7199	-5.51613	7.90526	0.903382	-11.1306	7.63713	-3.41467	0.828568	4.23285	-7.27266	-2.30637	3.09268													5.04958	4.06269	5.84116	11.1767													7.7593	46.8416	18.7281	49.9307
C09	0622	Physostigmine hemisulfate	Cholinesterase inhibitor	924	1068	-1.40541	-5.76344	-1.12632	-1.57005	-12.9775	5.35833	-6.98728	0.690705	3.02452	-9.98241	-3.66674	-1.26586													3.84125	1.35293	4.48079	6.81814													5.90255	15.5989	14.3665	30.4594
C10	0652	Thalidomide	TNF-α synthesis inhibitor	924	1069	-1.14988	-4.39785	4.89474	-2.00483	-9.81985	-0.801084	-6.72449	3.80229	1.5006	-8.27217	-3.20134	1.87243													2.31734	3.06318	4.9462	9.95643													3.56088	35.3175	15.8587	44.4794
C11	0686	Galanthamine hydrobromide	Cholinesterase inhibitor	924	1070	-1.31204	-8.3871	2.78947	-0.797101	-10.6967	0.704422	-6.87018	0.164024	0.434223	-8.78344	-4.5921	0.738717													1.25096	2.55191	3.55544	8.82272													1.92225	29.4228	11.3996	39.4146
D02	0690	Clonidine hydrochloride	α2 agonist. Also I1 ligand	924	1071	-0.599509	-1.82796	4.03158	4.83575	-8.48745	-2.45132	-4.41205	-0.550642	-1.50098	-6.44975	1.5039	1.71604													-0.684244	4.8856	9.65143	9.80004													-1.05142	56.3295	30.9447	43.7807
D03	0759	Castanospermine	Glucosidases α and β inhibitor	924	1072	0.0589681	6.46237	-1.27368	1.48309	-10.167	7.26674	-4.44531	4.05058	5.65866	-7.30614	3.97273	-0.607358													6.4754	4.02921	12.1203	7.47665													9.95024	46.4556	38.8604	33.4012
D04	0840	Loperamide hydrochloride	Peripherally acting μ agonist. Also Ca2+ channel blocker	924	1073	-20.3391	-44.4624	-86.7684	-48.3816	-42.8038	-70.8163	-39.6472	-59.683	-65.2497	-41.2255	-46.422	-53.5537													-64.4329	-29.8902	-38.2745	-45.4697													-99.009	-344.625	-122.717	-203.132
D05	0873	EIT hydrobromide	Selective iNOS inhibitor, acts arginine binding site	924	1074	-2.36364	-3.55914	4.70526	-0.0241546	-15.4937	-2.56301	-4.32584	4.07663	0.756808	-9.90979	-1.79165	1.17081													1.57354	1.42555	6.35589	9.25482													2.41794	16.4362	20.3785	41.345
D06	0908	Ketanserin tartrate	Selective 5-HT2A antagonist. Also antagonist at 5-HT1D	924	1075	-2.40786	-10.7419	4.95789	-2.23671	-14.5027	-3.68939	-5.82905	4.94154	0.626077	-10.1659	-6.48933	1.27502													1.44281	1.16948	1.65821	9.35902													2.21706	13.4838	5.31661	41.8105
D07	0931	Haloperidol hydrochloride	Antagonist, partly D2 selective	924	1076	-7.62162	-14.2366	-22.6	-12.7005	-30.2319	-24.8595	-21.0437	-11.0434	-17.9514	-25.6378	-13.4685	-15.1108													-17.1347	-14.3025	-5.32098	-7.02681													-26.3296	-164.903	-17.0603	-31.3916
D08	0940	4-Aminopyridine	Non-selective KV channel blocker	924	1077	-3.46929	-4.27957	6.11579	2.55556	-16.7631	1.08652	-4.70602	3.42227	2.2544	-10.7346	-0.862007	1.32325													3.07113	0.600775	7.28553	9.40725													4.71917	6.92676	23.3591	42.026
D09	0960	Piroxicam	Cyclooxygenase-1 (COX-1) inhibitor	924	1078	-2.84029	-5.47312	-3.50526	-4.68116	-9.56579	8.41217	-6.49517	1.84176	5.12696	-8.03048	-5.07714	-3.17278													5.9437	3.30487	3.0704	4.91122													9.13322	38.1042	9.84441	21.9404
D10	0962	Buspirone hydrochloride	5-HT1A partial agonist	924	1079	-1.57248	-4.87097	-3.86316	-5.98551	-15.7408	-5.71543	-9.59442	-0.950689	-3.33306	-12.6676	-5.42824	-2.71782													-2.51632	-1.33224	2.7193	5.36618													-3.86664	-15.3603	8.7187	23.9729
D11	0965	Tacrine hydrochloride	Cholinesterase inhibitor	924	1080	-3.82801	-14.6022	-0.410526	-2.94203	-13.1823	-0.449047	-3.99256	4.00556	1.77825	-8.58742	-8.77209	-2.11927													2.59499	2.74793	-0.624552	5.96474													3.98752	31.6828	-2.00246	26.6469
E02	0994	Pindolol	β3 partial agonist	924	1081	-1.56757	-6.08602	8.38947	7.44444	-11.2046	-1.30502	-2.72355	3.04885	0.871916	-6.96406	0.679211	3.41095													1.68865	4.37129	8.82675	11.495													2.59482	50.3997	28.3006	51.3526
E03	0996	Cyproheptadine hydrochloride	5-HT2 antagonist	924	1082	0.137592	6.78495	14.2842	-6.02415	-18.6559	-13.6001	-11.5707	-6.4298	-10.0149	-15.1133	0.380396	7.2109													-9.1982	-3.77794	8.52793	15.2949													-14.1341	-43.5586	27.3425	68.3285
E04	1001	Chlorisondamine diiodide	Nicotinic antagonist; slow offset	924	1083	-1.03194	0.946237	4.03158	1.04831	-12.039	-0.499913	-4.52778	-0.169464	-0.334688	-8.28337	0.997273	1.49982													0.482048	3.05198	9.14481	9.58382													0.740726	35.1884	29.3204	42.8148
E05	1030	Guanfacine hydrochloride	α2A agonist	924	1084	-2.47666	-10.7419	0.621053	-6.55556	-14.4963	-4.71019	-9.82647	4.69858	-0.00580715	-12.1614	-8.64875	-0.927803													0.81093	-0.826036	-0.501208	7.1562													1.24609	-9.52396	-1.60699	31.9696
E06	1064	Methysergide maleate	5-HT1/5-HT2 antagonist	924	1085	-3.81327	-8.33333	-5.18947	-2.05314	-13.4491	-2.68747	-5.69025	1.58421	-0.551628	-9.56967	-5.19324	-4.50137													0.265109	1.76567	2.9543	3.58263													0.407372	20.3577	9.47217	16.0051
E07	1067	Oxotremorine M	Muscarinic agonist	924	1086	-2.54054	-4.64516	4.17895	-4.23671	-14.2684	9.42318	-5.59643	0.618937	5.02106	-9.93239	-4.44094	0.819203													5.83779	1.40296	3.7066	8.90321													8.97048	16.1757	11.8842	39.7742
E08	1077	Lobeline hydrochloride	Nicotinic agonist	924	1087	-1.05651	-8.13978	2.30526	-1.81159	-9.14689	-4.17602	-5.41072	2.36694	-0.904539	-7.2788	-4.97569	0.624376													-0.0878021	4.05654	3.17185	8.70838													-0.134919	46.7708	10.1697	38.9038
E09	1100	Camptothecin	DNA topoisomerase inhibitor	924	1088	-23.941	-52.5054	-95.9895	-50.1691	-29.7783	-60.2741	-28.9148	-39.6125	-49.9433	-29.3465	-51.3372	-59.9653													-49.1265	-18.0112	-43.1897	-51.8812													-75.4889	-207.664	-138.476	-231.774
E10	1103	Ketoconazole	Cytochrome P450c17 inhibitor	924	1089	-23.8968	-52.129	-98.9368	-50.4589	-44.0622	-80.1686	-37.8573	-65.2438	-72.7062	-40.9598	-51.294	-61.4168													-71.8894	-29.6244	-43.1464	-53.3328													-110.467	-341.561	-138.337	-238.259
E11	1125	Quercetin	Non-selective PI 3-kinase inhibitor	924	1090	-21.1155	-47.5376	-82.8105	-42.7874	-39.7332	-67.7642	-34.1257	-40.358	-54.0611	-36.9294	-45.1625	-51.963													-53.2444	-25.5941	-37.015	-43.879													-81.8165	-295.092	-118.679	-196.025
F02	1127	Yohimbine hydrochloride	Selective α2 antagonist	924	1091	-2.00983	-5.26882	-2.09474	1.54106	-7.41278	1.79549	-7.75247	6.46533	4.13041	-7.58262	-1.86388	-2.05228													4.94715	3.75272	6.28366	6.03172													7.60189	43.2678	20.1469	26.9461
F03	1142	Oxymetazoline hydrochloride	α1A agonist	924	1092	-2.67813	2.09677	0.789474	-2.31401	-10.0356	5.27705	-3.7149	8.65748	6.96727	-6.87522	-0.108618	-0.944329													7.784	4.46012	8.03892	7.13967													11.9611	51.4239	25.7746	31.8958
F04	1205	SR 57227 hydrochloride	Potent, selective 5-HT3 agonist	924	1093	-1.42998	-5.88172	-0.431579	-1.45411	-7.21051	5.01468	-3.62107	8.99109	7.00288	-5.41579	-3.66791	-0.930777													7.81962	5.91955	4.47962	7.15323													12.0158	68.2508	14.3627	31.9563
F05	1230	Methotrexate	Cytotoxic agent	924	1094	-16.7174	-36.6989	-68.2632	-32.4879	-11.4472	-10.777	-13.3143	-5.59995	-8.18846	-12.3808	-34.5934	-42.4903													-7.37172	-1.04542	-26.4459	-34.4063													-11.3275	-12.0534	-84.7916	-153.707
F06	1235	Cyclopiazonic Acid	Inhibitor of SERCA ATPase	924	1095	-12.914	-22.8387	-54.4737	-27.8696	-23.8832	7.20678	-15.9276	-5.80414	0.701319	-19.9054	-25.3541	-33.6938													1.51806	-8.57007	-17.2066	-25.6098													2.33268	-98.8104	-55.1683	-114.409
F07	1257	Vincristine sulfate	Disrupts microtubules	924	1096	-22	-49.0753	-87.4211	-44.5845	-45.0891	-91.6629	-42.4047	-69.6024	-80.6326	-43.7469	-46.8299	-54.7105													-79.8159	-32.4115	-38.6824	-46.6265													-122.647	-373.696	-124.025	-208.299
F08	1260	Ivermectin	Allosteric modulator of α7 nicotinic receptors	924	1097	-21.5774	-48.0323	-85.9474	-44.7391	-39.0166	-69.1035	-31.3912	-45.3897	-57.2466	-35.2039	-46.3857	-53.7624													-56.4299	-23.8685	-38.2382	-45.6784													-86.7114	-275.197	-122.6	-204.064
F09	1290	Anisomycin	Protein synthesis inhibitor	924	1098	-24.3243	-52.8387	-99.8211	-49.686	-46.9455	-80.6809	-37.6578	-71.0315	-75.8562	-42.3016	-51.2624	-62.0727													-75.0395	-30.9663	-43.1148	-53.9887													-115.307	-357.032	-138.236	-241.189
F10	1326	BADGE	PPARγ antagonist	924	1099	-17.5381	-37.2473	-73.5474	-41.7923	-28.2718	-33.8182	-23.3681	-31.3761	-32.5971	-25.8199	-39.5198	-45.5427													-31.7804	-14.4846	-31.3723	-37.4587													-48.8345	-167.003	-100.587	-167.343
F11	1364	Colchicine	Inhibitor of tubulin	924	1100	-22.0442	-49.2581	-86.5368	-46.0725	-44.5399	-89.4975	-41.7987	-67.048	-78.2728	-43.1693	-47.6653	-54.2905													-77.456	-31.834	-39.5177	-46.2065													-119.021	-367.036	-126.703	-206.423
G02	1390	(-)-Cytisine	Potent, selective neuronal nicotinic agonist	924	1101	-1.64128	-3.69892	10.8105	-1.58937	-10.9245	4.66544	-3.53127	2.67149	3.66847	-7.22787	-2.64415	4.58462													4.4852	4.10748	5.50339	12.6686													6.89206	47.358	17.6451	56.5958
G03	1416	Homoharringtonine	Inhibitor of protein synthesis. Antileukemic agent	924	1102	-24.3243	-52.7849	-99.1474	-50.5072	-46.9455	-95.8804	-44.8419	-61.1097	-78.4951	-45.8937	-51.6461	-61.7358													-77.6783	-34.5584	-43.4986	-53.6518													-119.362	-398.448	-139.466	-239.684
G04	1467	Daunorubicin hydrochloride	RNA synthesis inhibitor	924	1103	-24.2555	-52.3656	-99.8211	-50.4493	-45.0554	-88.0538	-44.8419	-62.5617	-75.3077	-44.9487	-51.4074	-62.0383													-74.491	-33.6133	-43.2599	-53.9543													-114.465	-387.552	-138.701	-241.035
G05	1620	Alprostadil	Prostaglandin. Vasodilator and antiplatelet agent in vivo	924	1104	-5.09091	-9.8172	-14.4947	-5.92754	-10.5731	-5.44241	-11.3581	1.02535	-2.20853	-10.9656	-7.87237	-9.79282													-1.39179	0.369765	0.275168	-1.70882													-2.13866	4.26328	0.882251	-7.63398
G06	1707	Sulindac	Cyclooxygenase inhibitor (following metabolism to sulindac sulfide)	924	1105	-2.51597	-0.741935	5.69474	0.951691	-9.52786	3.68922	-0.257947	11.1904	7.43982	-4.8929	0.104878	1.58938													8.25655	6.44245	8.25242	9.67339													12.6872	74.2795	26.4591	43.2149
G07	1708	Indomethacin	Cyclooxygenase inhibitor (COX-1 > COX-2)	924	1106	-5.15971	-12.1398	-11.2105	-12.9517	-15.8312	0.238245	-6.65861	6.53143	3.38484	-11.2449	-12.5457	-8.18512													4.20157	0.090418	-4.3982	-0.101112													6.45623	1.04249	-14.1016	-0.451708
G08	1759	Nilutamide	Androgen receptor antagonist. Orally active	924	1107	-4.90418	-7.58065	-19.1263	-7.28019	-14.1447	3.82521	-7.68436	3.77613	3.80067	-10.9145	-7.43042	-12.0152													4.61741	0.420825	0.717119	-3.93124													7.09521	4.85199	2.29925	-17.5624
G09	1769	Flurbiprofen	Cyclooxygenase inhibitor	924	1108	-11.5233	-31.1183	-36.1368	-29.3671	-21.2933	-27.7764	-11.9665	-14.2219	-20.9992	-16.6299	-30.2427	-23.8301													-20.1824	-5.29453	-22.0952	-15.7461													-31.0128	-61.0444	-70.8422	-70.3441
G10	1869	Ipsapirone	Selective 5-HT1A agonist	924	1109	-9.41523	-24.043	-30.9368	-27.6087	-17.4188	-20.1641	-11.2491	-19.3392	-19.7516	-14.334	-25.8259	-20.176													-18.9349	-2.99863	-17.6783	-12.092													-29.0958	-34.5734	-56.6808	-54.0199
G11	2073	(R)-(-)-Apomorphine hydrochloride	Dopamine agonist; non-subtype-selective	924	1110	-20.8649	-46.2473	-81.8211	-45.2415	-40.5808	-66.4732	-34.8572	-51.473	-58.9731	-37.719	-45.7444	-51.343													-58.1563	-26.3836	-37.5969	-43.259													-89.3643	-304.196	-120.544	-193.255
H02	2228	Leflunomide	Dihydroorotate dehydrogenase inhibitor	924	1111	-3.36609	-8	-36.2632	-8.84541	-13.0103	4.46076	-11.0535	0.652506	2.55663	-12.0319	-8.42271	-19.8146													3.37337	-0.69656	-0.275168	-11.7306													5.18359	-8.03113	-0.882251	-52.4054
H03	2251	Cisplatin	Potent pro-apoptotic anticancer agent; activates caspase-3	924	1112	0.117936	-3.24731	-36.6421	-5.50242	-9.69431	2.58539	-9.33593	4.74025	3.66282	-9.51512	-4.37486	-18.2621													4.47955	1.82023	3.77267	-10.1781													6.88338	20.9867	12.0961	-45.4696
H04	2459	Tropisetron hydrochloride	Potent 5-HT3 receptor antagonist; orally active	924	1113	-4.68796	-15.8817	-71.8421	-8.48792	-37.9478	-48.3424	-35.8551	-26.6203	-37.4814	-36.9015	-12.1848	-38.265													-36.6646	-25.5661	-4.03728	-30.181													-56.3397	-294.77	-12.9445	-134.831
H05	2470	Nimesulide	Cyclooxygenase-2 (COX-2) inhibitor	924	1114	-3.90172	-14.0753	-53.1263	-8.09179	-10.0954	7.3197	-12.7561	2.60644	4.96307	-11.4258	-11.0835	-28.514													5.7798	-0.090418	-2.93599	-20.43													8.88137	-1.04249	-9.41346	-91.269
H06	2503	(-)-Bicuculline methiodide	Water-soluble GABAA antagonist	924	1115	-1.5086	-1.21505	-20.6421	0.487923	-18.1204	3.32931	-7.20611	3.50168	3.4155	-12.6633	-0.363566	-11.0754													4.23223	-1.32793	7.78397	-2.99135													6.50334	-15.3106	24.9572	-13.3636
H07	2521	NSC 3852	Histone deacetylase inhibitor	924	1116	-24.1818	-52.8495	-99.9263	-50.5266	-42.6927	-87.9352	-30.4736	-64.0161	-75.9757	-36.5832	-51.688	-62.0541													-75.1589	-25.2478	-43.5405	-53.9701													-115.491	-291.1	-139.601	-241.106
H08	2550	SUN-B 8155	Non-peptide calcitonin (CT) receptor agonist	924	1117	-4.74693	-3.82796	-44.9579	-10.4589	-8.55916	10.1944	-2.7617	4.73481	7.46459	-5.66043	-7.14345	-24.8524													8.28133	5.67492	1.00409	-16.7684													12.7253	65.4302	3.21935	-74.9112
H09	2687	Pentylenetetrazole	CNS stimulant	924	1118	-8.15725	-17.1935	-54.7474	-23.058	-16.4934	-12.201	-21.9426	-6.59393	-9.39747	-19.218	-20.1258	-31.4523													-8.58074	-7.88267	-11.9782	-23.3683													-13.1853	-90.8849	-38.4049	-104.396
H10	3545	Histamine dihydrochloride	Endogenous histamine receptor agonist	924	1119	-11.4693	-28.6774	-35.9684	-28.5362	-20.6608	-22.5745	-12.3103	-17.7916	-20.1831	-16.4856	-28.6068	-23.7189													-19.3664	-5.15021	-20.4593	-15.6349													-29.7588	-59.3804	-65.5972	-69.8471
H11	3689	Cevimeline hydrochloride	Selective M1 agonist	924	1120	-17.3464	-40	-55.1053	-39.4831	-31.8805	-50.0633	-17.4594	-32.9389	-41.5011	-24.67	-39.7415	-36.2259													-40.6843	-13.3346	-31.594	-28.1418													-62.5164	-153.744	-101.298	-125.721
					Cell	mean no						Cilia	mean no						Cell	mean robust cell no						Cilia	mean robust cilia no							mean control values
Quality control	Chemical plate	Passage	Plate	Plate code	Plk1	Ift88	Rpgrip1l	Mks1	Scr	Mock	All negatives	Plk1	Ift88	Rpgrip1l	Mks1	Scr	Mock	All negatives	Plk1	Ift88	Rpgrip1l	Mks1	Scr	Mock	All negatives	Plk1	Ift88	Rpgrip1l	Mks1	Scr	Mock	All negatives	plate	siScr	siRpgrip1l
	911	1	R	911_1_R	968	3534	3654	4371	3751.5	3595	3647.17	34.124	43.7506	41.4	42.6954	50.9817	49.8655	50.2376	-146.649	19.303	-1.45946	37.2973	3.81081	-4.64865	-1.82883	-20.9997	-8.00742	-11.1799	-9.43154	1.75174	0.245394	0.747509	911	1.06672	-4.36948
	911	1	M	911_1_M	1777	3968.5	3894.5	4458.5	3997	3788.75	3858.17	39.2041	46.6889	49.0744	44.0923	52.8611	50.5565	51.3247	-64.3676	25.349	-2.08824	14.5	0.926471	-5.19853	-3.15686	-10.7662	-3.97641	-1.81231	-6.33188	1.62281	-0.467864	0.229026
	911	2	R	911_2_R	1911	4866	4712	5031	4775	4492.5	4586.67	42.093	57.3336	54.0362	51.5751	57.8285	56.3925	56.8712	-32.4128	30.5503	0.156977	3.86628	0.889535	-2.39535	-1.30039	-8.2144	0.474842	-1.40509	-2.80829	0.757006	-0.0616751	0.211218
	911	2	M	911_2_M	2234.5	4786.5	4927	5248.5	4722.5	4585.25	4631	46.8314	55.8838	53.337	52.7386	57.1569	56.6161	56.7964	-26.8171	31.4196	3.95429	7.62857	1.61714	0.0485714	0.571429	-8.55763	-0.936521	-3.08061	-3.5844	0.135334	-0.319961	-0.168196
	912	1	R	912_1_R	1048.5	5326	5916	6239	5834.5	5935	5884.75	37.0366	53.8604	45.0602	42.7528	54.951	57.2025	56.0768	-150.354	19.6461	-0.584615	9.35385	-3.09231	0	-1.54615	-18.5472	-2.23957	-10.7698	-13.0063	-1.18243	1	-0.0912131	912	1.21681	-6.64386
	912	1	M	912_1_M	1217	5399	5728.5	6459	5583	5569.5	5576.25	40.7472	53.4638	51.2805	41.4484	60.5884	54.4118	57.5001	-47.0541	28.4676	1.71892	9.61622	0.145946	0	0.072973	-6.73302	-1.39773	-2.31376	-6.43883	1.5914	-1	0.2957
	912	2	R	912_2_R	1987.5	5325	6295	7127.5	6290.5	6331.5	6311	44.8158	44.907	44.5969	44.8427	55.4151	52.0077	53.7114	-41.375	16.9701	0.0432692	8.04808	0	0.394231	0.197115	-10.4097	-10.2905	-10.6962	-10.3746	3.45826	-1	1.22913
	912	2	M	912_2_M	1768.5	5941.5	6291.5	6985	6202	6014.5	6108.25	39.6354	55.24	50.93	43.7623	61.0382	54.1888	57.6135	-187.66	27.4899	4.80851	34.3191	1	-6.97872	-2.98936	-7.03691	-1.17726	-2.7957	-5.48724	1	-1.57199	-0.285997
	913	1	R	913_1_R	1735.5	5490.5	5489	6295	5606.5	5667	5636.75	44.5062	52.1042	46.3258	41.5009	58.3297	56.4159	57.3728	-47.6524	27.375	-1.87805	7.95122	-0.445122	0.292683	-0.0762195	-8.57955	-3.10604	-7.26874	-10.7445	1.37863	2.55351e-15	0.689317	913	0.758499	-6.47784
	913	1	M	913_1_M	1167.5	5324.5	5857.5	6100	5753	5560.5	5656.75	37.6091	58.7778	48.7275	48.2756	59.4695	55.5143	57.4919	-37.8228	28.9567	1.75527	3.80169	0.873418	-0.751055	0.0611814	-16.2129	0.455354	-7.45831	-7.81409	1	-2.11433	-0.557165
	913	2	R	913_2_R	1850.5	5833	6315	6786	6241	5962	6101.5	43.613	55.684	49.2306	47.8139	56.8218	55.3578	56.0898	-30.7004	26.1817	1.5343	4.93502	1	-1.01444	-0.00722022	-9.35627	-0.207072	-5.09846	-6.17224	0.655361	-0.454353	0.100504
	913	2	M	913_2_M	1564.5	6347	6552	7270.5	6325.5	5963.5	6144.5	44.6791	60.1345	53.6544	48.3659	60.2677	59.4449	59.8563	-28.2086	29.988	2.38957	6.79755	1	-1.22086	-0.110429	-14.3455	-0.122533	-6.08586	-10.9527	-3.27516e-15	-0.75719	-0.378595
	914	1	R	914_1_R	1016.5	5194.5	5056	5992	5022	5390	5206	38.4788	53.6607	43.2433	45.6297	57.996	60.0879	59.0419	-25.0923	27.2901	-1.04762	4.52381	-1.25	0.940476	-0.154762	-9.46091	-2.63883	-7.31994	-6.2476	-0.69073	0.249303	-0.220713	914	-0.352318	-8.13605
	914	1	M	914_1_M	1187.5	5031.5	5295	5928.5	5088.5	4805	4946.75	40.4665	54.0781	49.8948	47.4484	61.9656	60.0814	61.0235	-30.6516	28.2492	3.01639	8.20902	1.32377	-1	0.161885	-19.0425	-6.86753	-10.6093	-12.7975	0.187478	-1.49785	-0.655188
	914	2	R	914_2_R	725.5	3991	4353	4370	4404.5	4440	4422.25	35.6248	48.1595	49.9452	45.733	58.8051	59.4246	59.1149	-25.575	23.5958	0.335714	0.457143	0.703571	0.957143	0.830357	-13.8541	-6.85245	-5.85502	-8.20788	-0.906019	-0.559978	-0.732998
	914	2	M	914_2_M	800	4057	4142	4968.5	4459.5	3958	4208.75	36.9492	50.4844	48.1959	52.0097	60.0117	59.616	59.8139	-15.6884	26.1737	-0.144186	3.7	1.33256	-1	0.166279	-17.0979	-7.06328	-8.75998	-5.93246	0	-0.293398	-0.146699
	915	1	R	915_1_R	485	3779	4634.5	5818.5	5231	5167.5	5199.25	28.0567	39.1478	35.5329	47.736	58.8038	60.3119	59.5579	-22.4397	16.5837	-2.82033	2.77778	0	-0.300236	-0.150118	-17.9363	-11.5226	-13.613	-6.55635	-0.15619	0.715926	0.279868	915	0.378964	-9.9431
	915	1	M	915_1_M	572	3738	4405.5	5778	4531	5345.5	4938.25	30.5518	38.7771	40.5009	46.9608	59.7144	53.4329	56.5737	-17.1502	16.8957	-2.57414	2.64449	-2.09696	1	-0.548479	-10.7333	-7.23443	-6.50113	-3.75317	1.67205	-1	0.336024
	915	2	R	915_2_R	1460.5	5544.5	5753	7061.5	6609.5	6529	6569.25	40.4441	39.4657	36.9207	39.162	49.3948	52.7784	51.0866	-69.7603	10.5887	-10.9589	6.96575	0.773973	-0.328767	0.222603	-9.46122	-10.386	-12.7918	-10.6732	-1	2.19856	0.599282
	915	2	M	915_2_M	1105.5	5777	6240	7222.5	6760	6754	6757	40.8316	50.232	42.8995	44.3462	60.4405	55.2005	57.8205	-22.0448	23.6041	-2.02729	1.80312	0	-0.0233918	-0.0116959	-7.79384	-3.57811	-6.86643	-6.21764	1	-1.34996	-0.174978
	916	1	R	916_1_R	764.5	5346	5585	6258	5854.5	5698	5776.25	39.9695	56.5454	52.7567	52.2364	63.8336	63.3205	63.577	-132.56	24.3695	-4.01333	13.9333	3.17333	-1	1.08667	-15.6387	-4.53742	-7.07481	-7.4233	0.343636	0	0.171818	916	0.406416	-12.3731
	916	1	M	916_1_M	500	5359	5693	5913	5721.5	5841	5781.25	28.3411	53.4088	42.7294	48.1603	63.4098	65.693	64.5514	-43.3458	25.7995	-0.0708333	1.7625	0.166667	1.1625	0.664583	-35.4874	-10.5296	-21.1621	-15.7551	-0.572332	1.70082	0.564242
	916	2	R	916_2_R	643	5260.5	3267.5	6184	6021	6077	6049	30.6059	39.3954	24.3447	37.6324	53.5434	57.9014	55.7224	-413.808	-9.06214	-211.923	12.4231	-0.115385	4.19231	2.03846	-12.0948	-7.87807	-15.0986	-8.72388	-1.09072	1	-0.0453597
	916	2	M	916_2_M	1253.5	5823	5890.5	6598	6073	5732	5902.5	43.3916	42.6527	43.6123	44.047	53.1578	50.0692	51.6135	-26.6821	21.7648	0.121387	4.21098	1.1763	-0.794798	0.190751	-6.3671	-7.07166	-6.15671	-5.74222	2.94508	0	1.47254
	917	1	R	917_1_R	667	4386	5057	5740	5222	5043.5	5132.75	32.0483	53.2373	46.3391	46.8884	62.4162	60.4497	61.4329	-302.828	12.9262	-0.0689655	47.0345	11.3103	-1	5.15517	-382.451	-115.083		-195.194	0.739432	-24.0738	-11.6672	917	1.83362	-7.30011
	917	1	M	917_1_M	778	5024.5	5367.5	5884.5	5296	5321.5	5308.75	36.51	52.6854	48.4075	44.9869	60.1429	58.4488	59.2959	-45.209	24.4948	0.457711	5.60199	-0.253731	0	-0.126866	-22.1086	-6.67263	-10.755	-14.0192	0.443983	-1.17268	-0.364348
	917	2	R	917_2_R	633	4787.5	4561	5676.5	5136.5	5097.5	5117	35.7528	50.6195	45.5408	47.0734	56.2263	55.2462	55.7362	-35.4606	24.9879	-4.5315	4.25197	0	-0.307087	-0.153543	-114.451	-27.3842		-48.152	5.45271	-0.287848	2.58243
	917	2	M	917_2_M	763.5	5020.5	5156	5797	4795.5	5034.5	4915	42.8108	57.7022	54.8178	50.82	62.0562	58.9298	60.493	-31.5095	30.2079	1.89354	6.76806	-0.847909	0.969582	0.0608365	-11.3821	-2.03471	-3.84524	-6.35465	0.698355	-1.26411	-0.282876
	918	1	R	918_1_R	752.5	4101.5	4446	4664	4260.5	3714.5	3987.5	35.5531	54.1097	52.0973	52.6471	62.6588	59.1923	60.9256	-13.004	27.2328	1.74052	2.61078	1	-1.17964	-0.0898204	-18.4795	-5.14377	-6.58997	-6.19493	1	-1.4912	-0.245598	918	0.917353	-16.3162
	918	1	M	918_1_M	890.5	3779	3988	4791.5	4237.5	4220.5	4229	40.9373	48.8469	49.2225	48.1994	58.6193	57.4251	58.0222	-19.0831	24.8313	-1.33238	3.27221	0.0974212	0	0.0487106	-51.4986	-27.2732	-26.1228	-29.2562	2.65758	-1	0.82879
	918	2	R	918_2_R	2438.5	6057.5	6342	6697	6434.5	6464.5	6449.5	51.0598	59.79	56.8394	55.6375	64.0704	63.8036	63.937	-46.1965	28.0325	-1.06936	3.03468	0	0.346821	0.17341	-42.7207	-14.0548	-23.7432	-27.6899	-2.33147e-14	-0.876211	-0.438105
	918	2	M	918_2_M	2654.5	7019	6647.5	7230.5	6293	6112	6202.5	52.9967	62.2671	59.4282	56.7379	66.9208	66.9108	66.9158	-37.1774	38.9029	5.75806	12.0269	1.94624	0	0.973118	-16.3801	-5.46665	-8.80864	-11.9757	0.0118312	-8.38218e-15	0.00591559
	919	1	R	919_1_R	854	4339	4385.5	5129	4349	4005.5	4177.25	36.9652	56.8397	54.5538	55.9236	62.0099	60.0198	61.0149	-17.7628	28.7458	1.27493	5.28302	1.07817	-0.773585	0.152291	-27.0697	-4.59609	-7.18092	-5.63193	1.2503	-1	0.125148	919	0.932813	-4.316
	919	1	M	919_1_M	1347	4585.5	4405	4872.5	4315	4492	4403.5	43.4762	58.3504	55.8938	53.9107	61.9692	61.0951	61.5322	-52.6174	29.851	0.565217	8.69565	-1	2.07826	0.53913	-6.99488	-1.16001	-2.12371	-2.90164	0.259552	-0.0833399	0.0881061
	919	2	R	919_2_R	2326.5	6204.5	6244	6857.5	6406	6320.5	6363.25	51.1483	64.7157	59.0692	59.2164	66.078	63.9414	65.0097	-38.4858	31.2178	-1.5283	4.25943	0	-0.806604	-0.403302	-11.5287	0.0579871	-4.76412	-4.63841	1.2214	-0.603228	0.309087
	919	2	M	919_2_M	2659.5	6549	6343	6847.5	6715.5	6277.5	6496.5	54.5934	61.5898	59.4158	50.6042	65.0159	62.0862	63.5511	-20.5172	29.4859	-0.976127	1.70027	1	-1.32361	-0.161804	-6.80799	-1.56662	-3.19527	-9.79649	1	-1.1947	-0.0973518
	920	1	R	920_1_R	667.5	3854	3729.5	4482.5	3992	4088.5	4040.25	38.046	51.5843	48.3357	47.1213	59.7968	62.13	60.9634	-16.2518	25.0671	-1.70546	1.87173	-0.458432	0	-0.229216	-18.1244	-7.17243	-9.80039	-10.7829	-0.52886	1.35869	0.414917	920	-0.116278	-8.59581
	920	1	M	920_1_M	745	3956	3926	4328.5	4056	4072	4064	34.5584	53.2625	48.6192	48.1009	61.0485	60.0506	60.5495	-19.8922	26.5811	-0.844311	1.56587	-0.0658683	0.0299401	-0.0179641	-34.409	-9.20128	-15.4591	-16.1576	1.29198	-0.0528976	0.619542
	920	2	R	920_2_R	690	4282	4743.5	5428	5160	5450	5305	37.9481	52.8894	48.2207	83.3813	61.9509	62.0209	61.9859	-35.4751	24.7333	-4.41379	0.831418	-1.22222	1	-0.111111	-8.6036	-3.24799	-4.92148	-6.96466	0	0.0251089	0.0125544
	920	2	M	920_2_M	891.5	4715	4986	5240	5404	4977	5190.5	47.331	53.5746	51.0486	87.4635	58.1302	63.4358	60.783	-25.6858	26.965	-0.945619	0.589124	1.58006	-1	0.29003	-5.76358	-3.14147	-4.20228	-5.5829	-1.22823	1	-0.114117
	921	1	R	921_1_R	715	3889.5	3792.5	4363	4217	4354.5	4285.75	40.3672	55.4405	48.5028	85.9836	60.7204	62.1953	61.4579	-34.1268	26.3624	-5.23005	0.126761	-1.24413	0.0469484	-0.598592	-19.1027	-5.77888	-11.9114	-12.8277	-1.11173	0.191947	-0.459891	921	-0.0484116	-12.9379
	921	1	M	921_1_M	598	4167	4011.5	4341.5	4016.5	4126	4071.25	36.0915	52.0948	48.6016	86.3271	60.9231	56.921	58.922	-189.703	27.6181	-5.18919	12.6486	-4.91892	1	-1.95946	-24.3375	-8.6527	-12.0764	-12.4887	0	-3.92247	-1.96124
	921	2	R	921_2_R	668	4585	4808.5	5211.5	4405.5	5025.5	4715.5	40.6626	60.1483	52.8314	88.6854	68.5053	65.2991	66.9022	-21.9384	29.2874	1.2577	3.51541	-1	2.47339	0.736695	-25.5523	-6.96977	-13.9475	-15.9353	1	-2.05765	-0.528824
	921	2	M	921_2_M	779.5	4624.5	4738.5	5486.5	5253	5420.5	5336.75	41.4406	62.3721	54.3559	89.7164	65.7067	67.5578	66.6323	-57.7226	27.4376	-6.63871	3.0129	0	2.16129	1.08065	-29.4438	-4.11682	-13.8163	-13.4652	-0.0819166	2.15784	1.03796
	922	1	R	922_1_R	810	4046	4355	4569	4484.5	4600.5	4542.5	42.7372	63.1824	51.5632	89.4861	64.4789	59.1616	61.8203	-44.0178	29.3366	-2.06509	0.467456	-0.532544	0.840237	0.153846	-12.0026	0.0175789	-6.81363	-6.03389	0.779852	-2.34632	-0.783232	922	-1.91607	-10.4462
Fail	922	1	M	922_1_M	198	67.5	6	2180.5	116.5	2918.33	1797.6	16.6814	6.93279	0	91.47	10.9765	58.6028	39.5523	-5.05619	3.27134	-5.45578	-0.930281	-5.22581	0.605272	-1.72716	-11.2632	-13.8019	-15.6073	-7.82274	-12.7489	-0.346341	-5.30735
	922	2	R	922_2_R	468	2235.5	1958.5	2450	4023.5	3900.5	3941.5	29.5277	45.8533	33.7974	69.75	72.042	65.4163	67.6249	-9.35019	27.7347	-5.48379	-4.20882	-0.127108	-0.446174	-0.339818	-14.8799	-8.3385	-13.1691	-12.5435	2.15482	-0.5	0.384941
contaminated	922	2	M	922_2_M	608.5	4263.5	3946.5	4608.5	3883.5	3834.4	3848.43	42.218	61.1287	55.9599	93.3597	68.1586	65.0271	65.9218	-20.2786	31.8411	0.390093	4.48916	0	-0.304025	-0.217161	-15.5952	-2.65896	-6.19482	-4.99572	2.14991	0.00775045	0.619797
contaminated	923	1	R	923_1_R	478.5	2558	2683	3271.5	36	1929.75	1298.5	31.1467	60.0066	56.1917	93.6767	11.4549	48.4887	36.1441	-79.6042	30.7337	12.25	36.7708	-98.0417	-19.1354	-45.4375	-8.5855	-1.20879	-2.18388	-2.01673		-4.15281	-7.30814	923	0.40978	-3.0496
	923	1	M	923_1_M	600.5	3764	4396	4841.5	4419.5	4025	4222.25	36.3887	59.4081	57.2583	88.2319	66.867	58.8266	62.8468	-38.2552	28.5363	1.28125	5.92188	1.52604	-2.58333	-0.528646	-5.66416	-0.902267	-1.34699	-1.87604	0.640709	-1.02257	-0.19093
	923	2	R	923_2_R	689.5	4213	4585.5	4836	4407	4531.75	4490.17	43.406	59.8093	59.2092	90.3396	68.1242	64.1596	65.4812	-14.6008	29.6422	0.0734463	1.01695	-0.59887	-0.129002	-0.285625	-14.3414	-3.8811	-4.26381	-6.39834	1.42129	-1.10691	-0.264175
	923	2	M	923_2_M	452.5	3732	3478	4029	3314.5	3781.75	3626	40.9091	60.6917	56.2798	89.7749	63.8811	64.8014	64.4947	-10.9376	31.3832	-0.450607	1.45927	-1.01733	0.602253	0.0623917	-11.6247	-2.33099	-4.40369	-4.93308	-0.83266	-0.400298	-0.544419
	924	1	R	924_1_R	671	4311	4771	5503	4753	5184.5	4968.75	25.8589	45.1983	42.9246	83.9241	54.4154	55.8596	55.1375	-21.1794	20.9083	-1.03194	2.56511	-1.12039	1	-0.0601966	-24.951	-8.50179	-10.4357	-11.0948	-0.662116	0.566301	-0.0479076	924	0.772351	-10.0165
	924	1	M	924_1_M	763.5	4723	5052	5451	5009	4633.5	4821.25	27.6749	47.8675	46.294	85.0302	55.5187	54.8532	55.1859	-44.8763	23.7702	1.23656	5.52688	0.774194	-3.26344	-1.24462	-47.5061	-12.2106	-14.9611	-16.1159	1.16326	-6.21725e-15	0.581629
	924	2	R	924_2_R	779	4920	4910.5	5736	4771.5	4662	4716.75	37.3303	57.4905	53.7355	88.3871	63.8097	60.8744	62.3421	-84.0526	29.5525	2.92632	20.3053	0	-2.30526	-1.15263	-18.0232	-3.53982	-6.23747	-7.92694	1	-1.10877	-0.0543841
	924	2	M	924_2_M	991.5	5361.5	5458	5839	5339.5	5196.5	5268	39.7815	58.7011	54.08	86.0389	62.7362	60.5002	61.6182	-41.2657	28.8587	1.88889	5.57005	0.743961	-0.637681	0.0531401	-24.9827	-3.08253	-8.43159	-19.6949	1.58826	-1	0.294131
[truncated: 7 more columns]

## Sheet: Figure 2d
Note p22 was likely contam	zCilia difference	Zcilia difference		Secondary
Chemical	Rpgrip1l p22	Rpgrip1l p25	Scr p22	Scr p25	Chemical	Rpgrip1l p25	Scr mean
(S)-AMPA	1.28886	3.49017	0.510254	-9.78227	(S)-AMPA	3.49017	-4.63601
3-MPPI	-0.0577045	3.44681	0.832888	-3.78027	3-MPPI	3.44681	-1.47369
ICI-162,846	1.14399	0.32936	1.15842	1.08487	ICI-162,846	0.32936	1.12165
RS 102221 hydrochloride	0.0673626	3.71284	1.42254	4.01162	RS 102221 hydrochloride	3.71284	2.71708
Monastrol	-26.0305	-21.7462	-8.90115	-5.16165	Monastrol	-21.7462	-7.0314
1400W dihydrochloride	-4.28774	-1.46523	1.24369	4.22252	1400W dihydrochloride	-1.46523	2.7331
Tetrabenazine	-10.6268	-24.1939	2.01991	-8.42053	Tetrabenazine	-24.1939	-3.20031
Compound 401	2.9	-5.97325	1.09705	5.22257	Compound 401	-5.97325	3.15981
Oxymetazoline hydrochloride	7.9021	-10.8069	1.87552	-7.99478	Oxymetazoline hydrochloride	-10.8069	-3.05963
(RS)-4-Carboxy-3-hydroxyphenylglycine	7.28545	6.25825	1.55202	-9.80709	(RS)-4-Carboxy-3-hydroxyphenylglycine	6.25825	-4.12753
Minoxidil	2.42715	-0.773599	2.69031	-8.83538	Minoxidil	-0.773599	-3.07254
(S)-(-)-Propranolol hydrochloride	-6.51924	-26.6572	2.59643	-22.0384	(S)-(-)-Propranolol hydrochloride	-26.6572	-9.72097
A 61603 hydrobromide	0.425394	5.38022	-6.70841	5.38309	A 61603 hydrobromide	5.38022	-0.662662
WY 14643	4.77669	-4.85888	-0.992775	-1.14445	WY 14643	-4.85888	-1.06861
GW 9662	-1.36106	-3.55884	2.228	5.67314	GW 9662	-3.55884	3.95057
S-Trityl-L-cysteine	0.375738	-2.70753	3.58047	0.648467	S-Trityl-L-cysteine	-2.70753	2.11447
SC 514	-3.07609	-2.05268	2.80937	-1.28435	SC 514	-2.05268	0.762512
SR 57227 hydrochloride	-2.80284	-21.494	2.82856	2.72377	SR 57227 hydrochloride	-21.494	2.77616
1-Acetyl-4-methylpiperazine hydrochloride	5.57451	0.729175	1.48056	-10.0508	1-Acetyl-4-methylpiperazine hydrochloride	0.729175	-4.28511
7-Nitroindazole	3.39988	2.7413	1.15597	-7.31606	7-Nitroindazole	2.7413	-3.08004
(R)-(+)-Propranolol hydrochloride	4.67445	-14.1984	-1.03018	-0.966437	(R)-(+)-Propranolol hydrochloride	-14.1984	-0.998308
AM 251	-12.8472	-52.3456	0.15349	-22.0384	AM 251	-52.3456	-10.9424
PMPA (NAALADase inhibitor)	-1.2913	3.10012	1.24335	5.44969	PMPA (NAALADase inhibitor)	3.10012	3.34652
Ozagrel hydrochloride	-0.193113	-0.826106	1.12741	5.30153	Ozagrel hydrochloride	-0.826106	3.21447
4-HQN	-2.85171	-0.775346	1.82965	5.93564	4-HQN	-0.775346	3.88265
A 769662	-0.464026	-8.19355	2.08542	3.81475	A 769662	-8.19355	2.95008
(-)-Cytisine	2.17302	0.269455	0.273076	7.26308	(-)-Cytisine	0.269455	3.76808
Spaglumic acid	0.929467	5.31189	1.08414	-10.1344	Spaglumic acid	5.31189	-4.52515
Nicergoline	7.52456	-0.223044	2.72519	-7.14083	Nicergoline	-0.223044	-2.20782
Oxotremorine sesquifumarate	-2.23633	1.76586	1.82916	3.9633	Oxotremorine sesquifumarate	1.76586	2.89623
FR 139317	-2.59387	-1.57169	-0.0968579	4.27876	FR 139317	-1.57169	2.09095
(RS)-3,4-DCPG	0.850349	-2.42074	2.93291	2.76789	(RS)-3,4-DCPG	-2.42074	2.8504
Licarbazepine	-3.73704	1.02901	3.49351	4.06958	Licarbazepine	1.02901	3.78154
SDZ WAG 994	-4.35135	-14.5696	2.96504	-5.48767	SDZ WAG 994	-14.5696	-1.26131
Methylergometrine maleate	3.57617	-8.59501	-1.66864	-0.368635	Methylergometrine maleate	-8.59501	-1.01864
Sulindac	1.84269	-17.9563	1.34382	-17.152	Sulindac	-17.9563	-7.90408
Fasudil hydrochloride	6.69806	5.34077	1.54137	-10.4794	Fasudil hydrochloride	5.34077	-4.46899
2-PMDQ	-0.580996	-8.43379	0.108975	-8.72842	2-PMDQ	-8.43379	-4.30972
ZM 241385	-7.03727	-36.7374	1.02405	-15.9304	ZM 241385	-36.7374	-7.45316
IDRA 21	-0.662163	-0.608885	-0.75285	4.7911	IDRA 21	-0.608885	2.01913
(R)-3,4-DCPG	1.24828	2.24336	2.70867	6.30598	(R)-3,4-DCPG	2.24336	4.50733
SKF 83566 hydrobromide	-17.1617	-19.8971	1.55714	-12.2656	SKF 83566 hydrobromide	-19.8971	-5.35422
Temozolomide	1.32847	-4.81059	1.06487	4.26005	Temozolomide	-4.81059	2.66246
Clonidine hydrochloride	-0.644895	-3.68266	2.73723	6.36071	Clonidine hydrochloride	-3.68266	4.54897
Cisplatin	1.50202	-2.96575	1.28357	5.66078	Cisplatin	-2.96575	3.47218
C-1	9.60817	6.67965	-13.6048	-10.5233	C-1	6.67965	-12.0641
NPC 15199	0.0139018	1.71623	2.67214	-8.84403	NPC 15199	1.71623	-3.08595
N-Methyllidocaine iodide	3.25023	0.93869	1.27597	3.32924	N-Methyllidocaine iodide	0.93869	2.30261
SDZ 220-581	4.44695	1.96212	2.76967	5.52118	SDZ 220-581	1.96212	4.14542
NU 1025	2.69162	0.677901	2.82751	5.7587	NU 1025	0.677901	4.29311
GR 125487 sulfamate	-1.89283	-14.5766	3.64196	-1.20348	GR 125487 sulfamate	-14.5766	1.21924
TC 2559 difumarate	-0.718648	1.81477	-10.917	6.37087	TC 2559 difumarate	1.81477	-2.27307
Tacrine hydrochloride	0.0761426	-14.1917	1.1492	-8.3787	Tacrine hydrochloride	-14.1917	-3.61475
(-)-Bicuculline methiodide	-4.4014	-2.66057	2.43755	4.39506	(-)-Bicuculline methiodide	-2.66057	3.41631
MMPX	5.73674	6.16382	-6.07895	-10.7222	MMPX	6.16382	-8.40056
L-701,252	4.95669	6.31199	-0.455842	-10.0513	L-701,252	6.31199	-5.25355
NBQX disodium salt	4.15702	5.39194	1.53144	-0.372105	NBQX disodium salt	5.39194	0.579667
1-Deoxymannojirimycin hydrochloride	1.50232	3.37601	2.46246	7.41192	1-Deoxymannojirimycin hydrochloride	3.37601	4.93719
(-)-Terreic acid	-1.81606	2.81302	2.5758	6.14839	(-)-Terreic acid	2.81302	4.3621
BW 373U86	-0.63914	-20.8445	3.56832	-0.897978	BW 373U86	-20.8445	1.33517
Reserpine	-0.441978	-27.0976	2.68105	-10.6165	Reserpine	-27.0976	-3.96773
Pindolol	-0.278669	-12.0988	-1.06171	-1.46407	Pindolol	-12.0988	-1.26289
L-732,138	4.15594	-4.63992	2.34145	4.07363	L-732,138	-4.63992	3.20754
2-Methyl-5-hydroxytryptamine hydrochloride	3.8822	4.15612	1.11037	-8.38579	2-Methyl-5-hydroxytryptamine hydrochloride	4.15612	-3.63771
Clofibric acid	6.48822	2.75949	-1.01881	-9.62849	Clofibric acid	2.75949	-5.32365
1-BCP	-0.497293	-0.250788	1.32485	1.6406	1-BCP	-0.250788	1.48273
GR 144053 trihydrochloride	3.68777	5.17379	1.61054	6.17615	GR 144053 trihydrochloride	5.17379	3.89334
Scopolamine hydrobromide	-3.36301	-0.412317	2.37099	6.15905	Scopolamine hydrobromide	-0.412317	4.26502
Baicalein	-5.70631	-44.1253	-0.829953	-19.8173	Baicalein	-44.1253	-10.3236
DCA	-1.0198	-0.109501	3.23977	4.66674	DCA	-0.109501	3.95326
Yohimbine hydrochloride	-1.89283	-7.65492	3.43421	2.58372	Yohimbine hydrochloride	-7.65492	3.00896
Tertiary screen:
		Difference from relevant controls:				siScr				siIFT88				siRPGRIP1L				siScr		siIFT88		siRPGRIP1L
						run 1		run 2		run 1		run 2		run 1		run 2		mean		mean		mean
Tertiary screen no.	Chemical	Desc.	Cat no.	Source	CAS no.	zcell	zcilia	zcell	zcilia	zcell	zcilia	zcell	zcilia	zcell	zcilia	zcell	zcilia	zcell	zcilia	zcell	zcilia	zcell	zcilia
1	(S)-AMPA	Selective AMPA agonist. Active isomer of (RS)-AMPA (Cat. No. 0169)	0254/1	Tocris	83643-88-3	-0.793298	-0.400667	0.493578	-0.0797056	0.329524	1.88489	-0.233918	-13.3991	0.882682	1.3701	0.462687	-0.98828	-0.14986	-0.240187	0.0478028	-5.7571	0.672684	0.190911
2	3-MPPI	α1 ligand	SC361078	Insight Biotechnology	133399-65-2	-1.01023	-1.12641	-1.11498	0.223572	-0.462857	0.921975	0.54386	0.866122	0.986965	0.719082	0.311774	0.514821	-1.06261	-0.451417	0.0405013	0.894049	0.64937	0.616951
3	RS 102221 hydrochloride	Selective 5-HT2C antagonist	sc-491403	Insight Biotechnology	185376-97-0	-1.41587	-0.185209	0.869725	0.492631	-1.56	-0.925943	-0.578947	-0.478347	0.620112	0.542337	-0.810945	1.79138	-0.273074	0.153711	-1.06947	-0.702145	-0.0954168	1.16686
4	(RS)-4-Carboxy-3-hydroxyphenylglycine	Broad spectrum EAA ligand	0310/10	Tocris	134052-66-7	-0.532275	-0.0943121	-0.0691131	3.05927	-1.02476	0.888031	-0.888889	0.744185	-0.530726	-0.923798	-0.323383	2.99523	-0.300694	1.48248	-0.956825	0.816108	-0.427055	1.03572
5	A 61603 hydrobromide	α1A agonist	sc-203789	Insight Biotechnology	107756-30-9	-1.23069	-0.358173	-1.79694	0.66438	-1.75238	1.24454	-1.63743	1.37225	-0.867784	-0.502904	-0.897181	1.92725	-1.51381	0.153104	-1.6949	1.30839	-0.882482	0.712171
6	7-Nitroindazole	Non-selective NOS inhibitor	M02148-1G	Fluorochem	2942-42-9	-1.47407	-0.829952	-2.04159	1.17879	-2.70095	-0.687792	-2.80117	-1.94729	-0.60149	-0.20705	-0.94859	1.2195	-1.75783	0.174421	-2.75106	-1.31754	-0.77504	0.506226
7	PMPA (NAALADase inhibitor)	GCP II inhibitor	1380/10	Tocris	173039-10-6	-0.67866	-1.16118	0.169419	0.266947	-0.992381	-2.12729	3.79532	-3.38369	1.24395	-1.00349	-0.363184	0.156928	-0.25462	-0.447116	1.40147	-2.75549	0.440382	-0.423282
8	Spaglumic acid	Selective mGlu3 agonist	0391/50	Tocris	3106-85-2	-0.749206	-1.3271	0.374312	1.1579	-0.979048	-1.68136	3.1462	-5.35152	-1.02793	-2.01573	-0.38806	1.29925	-0.187447	-0.0846035	1.08358	-3.51644	-0.707996	-0.35824
9	Licarbazepine	Active metabolite of oxcarbazepine (Cat. No. 3684)	3865/10	Tocris	29331-92-8	-0.994356	-0.709008	1.63731	-1.4006	0.900952	1.61016	-2.21637	-7.52246	1.0149	1.67301	0.963516	-1.11844	0.321476	-1.0548	-0.657711	-2.95615	0.989207	0.277288
10	Fasudil hydrochloride	Inhibitor of cyclic nucleotide dependent- and Rho-kinases	SM49-10	Cambridge Bioscience	105628-07-7	-1.12134	0.250373	-0.842813	0.674106	-1.28571	-0.62191	0.216374	4.46665	0.180633	1.4968	-0.985075	2.09317	-0.982077	0.462239	-0.53467	1.92237	-0.402221	1.79499
11	(R)-3,4-DCPG	AMPA antagonist/weak NMDA antagonist	sc-204227	Insight Biotechnology	201730-10-1	-0.555203	-0.488349	0.866667	-0.943183	1.44571	-1.93787	1.40351	-0.815825	1.29981	-0.197507	1.21559	-0.0119288	0.155732	-0.715766	1.42461	-1.37685	1.2577	-0.104718
12	Clonidine hydrochloride	α2 agonist. Also I1 ligand	15949-500mg-CAY	Cambridge Bioscience	4205-91-8	0.659965	-0.201128	1.31621	0.596775	1.37905	-1.40929	2.7193	-2.28112	2.10615	-1.25746	0.996683	0.755116	0.988086	0.197824	2.04917	-1.8452	1.55141	-0.251172
13	SDZ 220-581	Competitive NMDA antagonist	sc-361355	Insight Biotechnology	174575-17-8	0.0268078	-0.687158	-0.21896	1.25661	0.182857	-0.917375	1.88304	2.11755	-0.199255	-1.20262	0.699834	1.17458	-0.0960762	0.284725	1.03295	0.600085	0.25029	-0.0140212
14	NU 1025	Potent PARP inhibitor	14534-1mg-CAY	Cambridge Bioscience	90417-38-2	-0.0931217	-0.68516	-0.426911	2.21928	-1.41333	-0.927164	-2.05263	-0.861544	0.653631	0.122498	-0.117745	0.804206	-0.260017	0.767059	-1.73298	-0.894354	0.267943	0.463352
15	MMPX	PDE1 inhibitor	0552/10	Tocris	78033-08-6	-0.149559	-0.438717	-0.362691	1.57579	-0.268571	-0.27894	-0.842105	2.78279	1.18808	0.377935	0.840796	-0.0364291	-0.256125	0.568536	-0.555338	1.25192	1.01444	0.170753
16	L-701,252	NMDA antagonist, acts glycine site	0705/10	Tocris	151057-13-5	0.0973545	-0.473112	0.31315	1.08381	-1.33524	-0.995313	1.46199	-6.0034	0.132216	-1.74996	-0.245439	-1.20798	0.205252	0.305347	0.0633751	-3.49936	-0.0566117	-1.47897
17	NBQX disodium salt	Potent AMPA antagonist. More water soluble form of NBQX (Cat. No. 0373)	sc-222048	Insight Biotechnology	479347-86-9	-1.62399	0.155274	-1.96208	-6.44936	-2.44571	2.40445	-7.01754	-9.52605	-0.843575	0.106334	-2.31012	-1.51132	-1.79303	-3.14704	-4.73163	-3.5608	-1.57685	-0.702495
18	1-Deoxymannojirimycin hydrochloride	α-Mannosidase I inhibitor	17178-1mg-CAY	Cambridge Bioscience	73465-43-7	0.702293	0.0054638	0.49052	2.98632	0.632381	-1.07931	1.72515	0.287367	1.473	1.04128	-0.386401	0.412604	0.596406	1.49589	1.17876	-0.395972	0.543298	0.726943
19	(-)-Terreic acid	Selective inhibitor of BTK	10010235-1mg-CAY	Cambridge Bioscience	121-40-4	-10.467	-0.88917	-11.6165	1.14313	-9.06286	4.45529	-25.8304	0.238926	-6.82868	2.78541	-8.45439	-2.0568	-11.0418	0.12698	-17.4466	2.34711	-7.64154	0.364305
20	2-Methyl-5-hydroxytryptamine hydrochloride	5-HT3 agonist/potent 5-HT6 ligand	0558/10	Tocris	845861-49-6	-0.151323	-0.3229	2.01346	0.685804	0.131429	-1.08805	-1.00585	-4.0915	2.30354	-0.0552501	-0.510779	0.397731	0.931066	0.181452	-0.43721	-2.58978	0.896379	0.17124
21	Clofibric acid	PPAR agonist	sc-203000	insight Biotechnology	882-09-7	-0.348854	-0.705403	-0.0874618	-0.670969	0.417143	-1.85662	2.12865	-2.21733	1.16574	-1.51497	1.58872	1.87512	-0.218158	-0.688186	1.2729	-2.03698	1.37723	0.180075
22	GR 144053 trihydrochloride	Glycoprotein IIb/IIIa (αIIbβ3) receptor antagonist. Antithrombotic	1263/10	Tocris	1215333-48-4	0.0232804	-0.391837	0.805505	-0.844558	0.331429	-1.053	1.88304	0.242019	2.09125	-0.00644816	-0.202322	0.473026	0.414393	-0.618198	1.10723	-0.405489	0.944463	0.233289
23	DCA	Mitochondrial pyruvate dehydrogenase kinase (PDK) inhibitor	10745483	Fisher	2156-56-1	-0.186596	-0.516971	0.496636	-1.6003	-1.35048	-2.34676	2.65497	0.176751	1.64991	-0.345555	0.565506	-0.229622	0.15502	-1.05863	0.652247	-1.08501	1.10771	-0.287589
24	C-1 - aka HA-100 dihydrochloride - bought .2HCl form	Protein kinase C inhibitor	sc-203072	Insight Biotechnology	84468-24-6	-2.2836	-0.0478101	-0.500306	1.12276	-3.63619	-0.702703	-4.16374	-3.88134	-2.38734	-1.66712	-1.57877	0.293406	-1.39195	0.537473	-3.89997	-2.29202	-1.98305	-0.686855
25	Yohimbine hydrochloride	Selective α2 antagonist	19869-500mg-CAY	Cambridge Bioscience	65-19-0	0.0656085	-0.785277	0.154128	2.61627	0.500952	1.17377	-0.678363	-8.68362	1.81378	-0.718546	-0.235489	-1.58421	0.109868	0.915498	-0.0887051	-3.75492	0.789146	-1.15138

## Sheet: Figure 2e
RPGRIP1l p38
Chemical	Concentration	Row	Col	WellName	Whole cells - Number of Objects	Cilia - Number of Objects	cells selected cilia single - Number of Objects	cells selected cilia multiple - Number of Objects	% cells with single cilium	Whole cells - Total Spot Area - Mean per Well	% cells with multiple cilia	Number of Analyzed Fields	Well URL	cell median	cell mad	cilia median	cilia mad	cell -median	Zcell	cilia-median	Zcilia
Fasudil hydrochloride	1	4	10	D10	1674	994	787	94	47.0131	102.516	0.0561529	6	http://columbus.leeds.ac.uk/browse/measurement/6665/well=4.10					89	1.58929	6.5097	2.97355
Fasudil hydrochloride	1	5	10	E10	1590	912	740	79	46.5409	97.517	0.0496855	6	http://columbus.leeds.ac.uk/browse/measurement/6665/well=5.10					5	0.0892857	6.0375	2.75786
Fasudil hydrochloride	1	6	10	F10	1587	927	742	83	46.7549	102.838	0.0522999	6	http://columbus.leeds.ac.uk/browse/measurement/6665/well=6.10					2	0.0357143	6.2515	2.85561
Fasudil hydrochloride	3	4	9	D9	1603	974	748	105	46.6625	106.576	0.0655022	6	http://columbus.leeds.ac.uk/browse/measurement/6665/well=4.9					18	0.321429	6.1591	2.8134
Fasudil hydrochloride	3	5	9	E9	1504	877	714	73	47.4734	103.084	0.0485372	6	http://columbus.leeds.ac.uk/browse/measurement/6665/well=5.9					-81	-1.44643	6.97	3.18381
Fasudil hydrochloride	3	6	9	F9	1492	1006	776	108	52.0107	110.244	0.0723861	6	http://columbus.leeds.ac.uk/browse/measurement/6665/well=6.9					-93	-1.66071	11.5073	5.2564
Fasudil hydrochloride	10	4	8	D8	1060	704	599	47	56.5094	109.224	0.0443396	6	http://columbus.leeds.ac.uk/browse/measurement/6665/well=4.8					-525	-9.375	16.006	7.31135
Fasudil hydrochloride	10	5	8	E8	1356	947	781	77	57.5959	119.521	0.0567847	6	http://columbus.leeds.ac.uk/browse/measurement/6665/well=5.8					-229	-4.08929	17.0925	7.80765
Fasudil hydrochloride	10	6	8	F8	1270	930	757	80	59.6063	123.249	0.0629921	6	http://columbus.leeds.ac.uk/browse/measurement/6665/well=6.8					-315	-5.625	19.1029	8.72597
Fasudil hydrochloride	30	4	7	D7	820	714	566	68	69.0244	152.101	0.0829268	6	http://columbus.leeds.ac.uk/browse/measurement/6665/well=4.7					-765	-13.6607	28.521	13.028
Fasudil hydrochloride	30	5	7	E7	832	715	588	59	70.6731	148.578	0.0709135	6	http://columbus.leeds.ac.uk/browse/measurement/6665/well=5.7					-753	-13.4464	30.1697	13.7812
Fasudil hydrochloride	30	6	7	F7	745	671	533	63	71.5436	159.866	0.0845638	6	http://columbus.leeds.ac.uk/browse/measurement/6665/well=6.7					-840	-15	31.0402	14.1788
Fasudil hydrochloride	100	4	6	D6	554	274	143	54	25.8123	69.1318	0.0974729	6	http://columbus.leeds.ac.uk/browse/measurement/6665/well=4.6					-1031	-18.4107	-14.6911	-6.71072
Fasudil hydrochloride	100	5	6	E6	468	217	139	36	29.7009	65.1175	0.0769231	6	http://columbus.leeds.ac.uk/browse/measurement/6665/well=5.6					-1117	-19.9464	-10.8025	-4.93445
Fasudil hydrochloride	100	6	6	F6	564	161	95	27	16.844	38.5603	0.0478723	6	http://columbus.leeds.ac.uk/browse/measurement/6665/well=6.6					-1021	-18.2321	-23.6594	-10.8073
RPGRIP1l p39
Chemical	Concentration	Row	Col	WellName	Whole cells - Number of Objects	Cilia - Number of Objects	cells selected cilia single - Number of Objects	cells selected cilia multiple - Number of Objects	% cells with single cilium	Whole cells - Total Spot Area - Mean per Well	% cells with multiple cilia	Number of Analyzed Fields	Well URL	cell median	cell mad	cilia median	cilia mad	cell - median	Zcell	cilia - median	Zcilia
Fasudil hydrochloride	1	4	10	D10	1711	999	739	119	43.1911	88.7873	0.06955	6	http://columbus.leeds.ac.uk/browse/measurement/6666/well=4.10					126	2.25	2.6877	1.22771
Fasudil hydrochloride	1	5	10	E10	1677	1022	782	112	46.6309	90.8968	0.0667859	6	http://columbus.leeds.ac.uk/browse/measurement/6666/well=5.10					92	1.64286	6.1275	2.79897
Fasudil hydrochloride	1	6	10	F10	1676	957	739	102	44.0931	82.33	0.0608592	6	http://columbus.leeds.ac.uk/browse/measurement/6666/well=6.10					91	1.625	3.5897	1.63973
Fasudil hydrochloride	3	4	9	D9	1463	943	735	96	50.2392	96.1299	0.0656186	6	http://columbus.leeds.ac.uk/browse/measurement/6666/well=4.9					-122	-2.17857	9.7358	4.4472
Fasudil hydrochloride	3	5	9	E9	1550	1081	800	131	51.6129	105.365	0.0845161	6	http://columbus.leeds.ac.uk/browse/measurement/6666/well=5.9					-35	-0.625	11.1095	5.07468
Fasudil hydrochloride	3	6	9	F9	1450	1074	827	118	57.0345	113.129	0.0813793	6	http://columbus.leeds.ac.uk/browse/measurement/6666/well=6.9					-135	-2.41071	16.5311	7.55121
Fasudil hydrochloride	10	4	8	D8	1384	1047	852	91	61.5607	123.03	0.0657514	6	http://columbus.leeds.ac.uk/browse/measurement/6666/well=4.8					-201	-3.58929	21.0573	9.61872
Fasudil hydrochloride	10	5	8	E8	1330	987	781	96	58.7218	117.371	0.0721805	6	http://columbus.leeds.ac.uk/browse/measurement/6666/well=5.8					-255	-4.55357	18.2184	8.32194
Fasudil hydrochloride	10	6	8	F8	1338	973	798	84	59.6413	109.645	0.0627803	6	http://columbus.leeds.ac.uk/browse/measurement/6666/well=6.8					-247	-4.41071	19.1379	8.74196
Fasudil hydrochloride	30	4	7	D7	856	736	568	79	66.3551	136.888	0.0922897	6	http://columbus.leeds.ac.uk/browse/measurement/6666/well=4.7					-729	-13.0179	25.8517	11.8087
Fasudil hydrochloride	30	5	7	E7	844	741	558	83	66.1137	138.377	0.0983412	6	http://columbus.leeds.ac.uk/browse/measurement/6666/well=5.7					-741	-13.2321	25.6103	11.6985
Fasudil hydrochloride	30	6	7	F7	892	687	510	84	57.1749	112.413	0.0941704	6	http://columbus.leeds.ac.uk/browse/measurement/6666/well=6.7					-693	-12.375	16.6715	7.61534
Fasudil hydrochloride	100	4	6	D6	717	257	165	40	23.0126	46.749	0.055788	6	http://columbus.leeds.ac.uk/browse/measurement/6666/well=4.6					-868	-15.5	-17.4908	-7.98959
Fasudil hydrochloride	100	5	6	E6	8	3	3	0	37.5	127.625	0	6	http://columbus.leeds.ac.uk/browse/measurement/6666/well=5.6					-1577	-28.1607	-3.0034	-1.37192
Fasudil hydrochloride	100	6	6	F6	787	162	135	13	17.1537	25.2046	0.0165184	6	http://columbus.leeds.ac.uk/browse/measurement/6666/well=6.6					-798	-14.25	-23.3497	-10.6659
IFT88 p36
Chemical	Concentration	Row	Col	WellName	Whole cells - Number of Objects	Cilia - Number of Objects	cells selected cilia single - Number of Objects	cells selected cilia multiple - Number of Objects	% cells with single cilium	Whole cells - Total Spot Area - Mean per Well	% cells with multiple cilia	Number of Analyzed Fields	Well URL	cell median	cell mad	cilia median	cilia mad	cell -median	Zcell	cilia - median	Zcilia
Fasudil hydrochloride	1	4	10	D10	2086	1369	1027	157	49.233	89.1438	0.0752637	6	http://columbus.leeds.ac.uk/browse/measurement/6667/well=4.10					-32.5	-0.492424	3.5358	2.48737
Fasudil hydrochloride	1	5	10	E10	2155	1458	1082	176	50.2088	104.754	0.0816705	6	http://columbus.leeds.ac.uk/browse/measurement/6667/well=5.10					36.5	0.55303	4.5116	3.17383
Fasudil hydrochloride	1	6	10	F10	2156	1382	1060	149	49.1651	85.2379	0.0691095	6	http://columbus.leeds.ac.uk/browse/measurement/6667/well=6.10					37.5	0.568182	3.4679	2.43961
Fasudil hydrochloride	3	4	9	D9	2066	1211	942	127	45.5954	75.2289	0.0614714	6	http://columbus.leeds.ac.uk/browse/measurement/6667/well=4.9					-52.5	-0.795455	-0.1018	-0.0716145
Fasudil hydrochloride	3	5	9	E9	1981	1458	1116	160	56.3352	119.549	0.0807673	6	http://columbus.leeds.ac.uk/browse/measurement/6667/well=5.9					-137.5	-2.08333	10.638	7.48364
Fasudil hydrochloride	3	6	9	F9	1794	1341	1027	147	57.2464	113.979	0.0819398	6	http://columbus.leeds.ac.uk/browse/measurement/6667/well=6.9					-324.5	-4.91667	11.5492	8.12466
Fasudil hydrochloride	10	4	8	D8	1599	1337	1085	118	67.8549	157.348	0.0737961	6	http://columbus.leeds.ac.uk/browse/measurement/6667/well=4.8					-519.5	-7.87121	22.1577	15.5875
Fasudil hydrochloride	10	5	8	E8	1893	1556	1157	185	61.1199	136.767	0.0977285	6	http://columbus.leeds.ac.uk/browse/measurement/6667/well=5.8					-225.5	-3.41667	15.4227	10.8496
Fasudil hydrochloride	10	6	8	F8	1695	1391	1081	146	63.7758	141.133	0.0861357	6	http://columbus.leeds.ac.uk/browse/measurement/6667/well=6.8					-423.5	-6.41667	18.0786	12.718
Fasudil hydrochloride	30	4	7	D7	1117	939	764	83	68.3975	128.628	0.0743062	6	http://columbus.leeds.ac.uk/browse/measurement/6667/well=4.7					-1001.5	-15.1742	22.7003	15.9693
Fasudil hydrochloride	30	5	7	E7	1126	1053	825	106	73.2682	163.575	0.0941385	6	http://columbus.leeds.ac.uk/browse/measurement/6667/well=5.7					-992.5	-15.0379	27.571	19.3957
Fasudil hydrochloride	30	6	7	F7	1030	809	686	56	66.6019	117.589	0.0543689	6	http://columbus.leeds.ac.uk/browse/measurement/6667/well=6.7					-1088.5	-16.4924	20.9047	14.7061
Fasudil hydrochloride	100	4	6	D6	782	227	165	27	21.0997	34.5844	0.0345269	6	http://columbus.leeds.ac.uk/browse/measurement/6667/well=4.6					-1336.5	-20.25	-24.5975	-17.3039
Fasudil hydrochloride	100	5	6	E6	968	236	190	21	19.6281	30.9866	0.0216942	6	http://columbus.leeds.ac.uk/browse/measurement/6667/well=5.6					-1150.5	-17.4318	-26.0691	-18.3391
Fasudil hydrochloride	100	6	6	F6	1996	1587	1241	162	62.1743	129.163	0.0811623	6	http://columbus.leeds.ac.uk/browse/measurement/6667/well=6.6					-122.5	-1.85606	16.4771	11.5913
IFT88 p37
Chemical	Concentration	Row	Col	WellName	Whole cells - Number of Objects	Cilia - Number of Objects	cells selected cilia single - Number of Objects	cells selected cilia multiple - Number of Objects	% cells with single cilium	Whole cells - Total Spot Area - Mean per Well	% cells with multiple cilia	Number of Analyzed Fields	Well URL	cell median	cell mad	cilia median	cilia mad	cell -median	Zcell	cilia - median	Zcilia
Fasudil hydrochloride	1	4	10	D10	2174	1464	1074	188	49.402	94.6697	0.0864765	6	http://columbus.leeds.ac.uk/browse/measurement/6668/well=4.10					55.5	0.840909	3.7048	2.60626
Fasudil hydrochloride	1	5	10	E10	2247	1550	1131	198	50.3338	104.784	0.0881175	6	http://columbus.leeds.ac.uk/browse/measurement/6668/well=5.10					128.5	1.94697	4.6366	3.26177
Fasudil hydrochloride	1	6	10	F10	2301	1452	1047	188	45.502	88.4867	0.0817036	6	http://columbus.leeds.ac.uk/browse/measurement/6668/well=6.10					182.5	2.76515	-0.1952	-0.13732
Fasudil hydrochloride	3	4	9	D9	2229	1602	1152	210	51.6824	110.941	0.0942127	6	http://columbus.leeds.ac.uk/browse/measurement/6668/well=4.9					110.5	1.67424	5.9852	4.21048
Fasudil hydrochloride	3	5	9	E9	2085	1624	1159	214	55.5875	124.438	0.102638	6	http://columbus.leeds.ac.uk/browse/measurement/6668/well=5.9					-33.5	-0.507576	9.8903	6.95765
Fasudil hydrochloride	3	6	9	F9	2091	1423	1050	173	50.2152	99.0464	0.0827355	6	http://columbus.leeds.ac.uk/browse/measurement/6668/well=6.9					-27.5	-0.416667	4.518	3.17833
Fasudil hydrochloride	10	4	8	D8	1862	1580	1247	156	66.971	145.596	0.0837809	6	http://columbus.leeds.ac.uk/browse/measurement/6668/well=4.8					-256.5	-3.88636	21.2738	14.9657
Fasudil hydrochloride	10	5	8	E8	1909	1583	1174	187	61.4982	133.796	0.097957	6	http://columbus.leeds.ac.uk/browse/measurement/6668/well=5.8					-209.5	-3.17424	15.801	11.1157
Fasudil hydrochloride	10	6	8	F8	1856	1391	1076	146	57.9741	119.952	0.0786638	6	http://columbus.leeds.ac.uk/browse/measurement/6668/well=6.8					-262.5	-3.97727	12.2769	8.63658
Fasudil hydrochloride	30	4	7	D7	1253	1164	916	115	73.1045	171.002	0.0917797	6	http://columbus.leeds.ac.uk/browse/measurement/6668/well=4.7					-865.5	-13.1136	27.4073	19.2805
Fasudil hydrochloride	30	5	7	E7	1288	1189	928	124	72.0497	170.975	0.0962733	6	http://columbus.leeds.ac.uk/browse/measurement/6668/well=5.7					-830.5	-12.5833	26.3525	18.5385
Fasudil hydrochloride	30	6	7	F7	1392	1258	988	124	70.977	164.856	0.0890805	6	http://columbus.leeds.ac.uk/browse/measurement/6668/well=6.7					-726.5	-11.0076	25.2798	17.7839
Fasudil hydrochloride	100	4	6	D6	1041	214	188	10	18.0596	27.4745	0.00960615	6	http://columbus.leeds.ac.uk/browse/measurement/6668/well=4.6					-1077.5	-16.3258	-27.6376	-19.4426
Fasudil hydrochloride	100	5	6	E6	943	170	135	13	14.316	22.404	0.0137858	6	http://columbus.leeds.ac.uk/browse/measurement/6668/well=5.6					-1175.5	-17.8106	-31.3812	-22.0761
Fasudil hydrochloride	100	6	6	F6	885	191	160	12	18.0791	26.8508	0.0135593	6	http://columbus.leeds.ac.uk/browse/measurement/6668/well=6.6					-1233.5	-18.6894	-27.6181	-19.4288
RPE1 p23
Chemical	Concentration	Row	Col	WellName	Whole cells - Number of Objects	Cilia - Number of Objects	cells selected cilia single - Number of Objects	cells selected cilia multiple - Number of Objects	% cells with single cilium	Whole cells - Total Spot Area - Mean per Well	% cells with multiple cilia	Number of Analyzed Fields	Well URL	cell median	cell mad	cilia median	cilia mad	cell - median	Zcell	cilia - median	Zcilia
Fasudil hydrochloride	1	4	10	D10	3681	832	718	49	19.5056	29.7628	0.0133116	6	http://columbus.leeds.ac.uk/browse/measurement/6669/well=4.10					-379	-3.25322	-7.7118	-5.6617
Fasudil hydrochloride	1	5	10	E10	3641	857	731	55	20.0769	31.7124	0.0151057	6	http://columbus.leeds.ac.uk/browse/measurement/6669/well=5.10					-419	-3.59657	-7.1405	-5.24227
Fasudil hydrochloride	1	6	10	F10	4209	1643	1307	155	31.0525	54.8727	0.0368258	6	http://columbus.leeds.ac.uk/browse/measurement/6669/well=6.10					149	1.27897	3.8351	2.81558
Fasudil hydrochloride	3	4	9	D9	3962	1512	1186	147	29.9344	52.0023	0.0371025	6	http://columbus.leeds.ac.uk/browse/measurement/6669/well=4.9					-98	-0.841202	2.717	1.99471
Fasudil hydrochloride	3	5	9	E9	4084	1840	1332	239	32.6151	62.8225	0.0585211	6	http://columbus.leeds.ac.uk/browse/measurement/6669/well=5.9					24	0.206009	5.3977	3.96278
Fasudil hydrochloride	3	6	9	F9	4020	1438	1141	136	28.3831	48.7112	0.0338308	6	http://columbus.leeds.ac.uk/browse/measurement/6669/well=6.9					-40	-0.343348	1.1657	0.855811
Fasudil hydrochloride	10	4	8	D8	3442	1547	1210	158	35.154	64.3283	0.0459035	6	http://columbus.leeds.ac.uk/browse/measurement/6669/well=4.8					-618	-5.30472	7.9366	5.82674
Fasudil hydrochloride	10	5	8	E8	3669	1597	1229	172	33.4969	60.6231	0.0468793	6	http://columbus.leeds.ac.uk/browse/measurement/6669/well=5.8					-391	-3.35622	6.2795	4.61016
Fasudil hydrochloride	10	6	8	F8	3536	1193	971	101	27.4604	45.0102	0.0285633	6	http://columbus.leeds.ac.uk/browse/measurement/6669/well=6.8					-524	-4.49785	0.243	0.178401
Fasudil hydrochloride	30	4	7	D7	3087	1463	1124	154	36.4108	69.542	0.0498866	6	http://columbus.leeds.ac.uk/browse/measurement/6669/well=4.7					-973	-8.35193	9.1934	6.74943
Fasudil hydrochloride	30	5	7	E7	3062	1297	1034	120	33.7688	59.7521	0.0391901	6	http://columbus.leeds.ac.uk/browse/measurement/6669/well=5.7					-998	-8.56652	6.5514	4.80978
Fasudil hydrochloride	30	6	7	F7	3224	1399	1074	149	33.3127	61.8483	0.0462159	6	http://columbus.leeds.ac.uk/browse/measurement/6669/well=6.7					-836	-7.17597	6.0953	4.47493
Fasudil hydrochloride	100	4	6	D6	1220	133	106	8	8.68852	11.3754	0.00655738	6	http://columbus.leeds.ac.uk/browse/measurement/6669/well=4.6					-2840	-24.3777	-18.5289	-13.6032
Fasudil hydrochloride	100	5	6	E6	1961	816	646	74	32.9424	52.1968	0.0377358	6	http://columbus.leeds.ac.uk/browse/measurement/6669/well=5.6					-2099	-18.0172	5.725	4.20307
Fasudil hydrochloride	100	6	6	F6	2048	945	730	91	35.6445	59.6235	0.0444336	6	http://columbus.leeds.ac.uk/browse/measurement/6669/well=6.6					-2012	-17.2704	8.4271	6.18684
RPE1 p24
Chemical	Concentration	Row	Col	WellName	Whole cells - Number of Objects	Cilia - Number of Objects	cells selected cilia single - Number of Objects	cells selected cilia multiple - Number of Objects	% cells with single cilium	Whole cells - Total Spot Area - Mean per Well	% cells with multiple cilia	Number of Analyzed Fields	Well URL	cell median	cell mad	cilia median	cilia mad	cell -median	Zcell	cilia - median	Zcilia
Fasudil hydrochloride	1	4	10	D10	4294	1321	1127	87	26.2459	37.9991	0.0202608	6	http://columbus.leeds.ac.uk/browse/measurement/6670/well=4.10					234	2.00858	-0.9715	-0.713237
Fasudil hydrochloride	1	5	10	E10	4196	1558	1229	149	29.2898	49.7104	0.03551	6	http://columbus.leeds.ac.uk/browse/measurement/6670/well=5.10					136	1.16738	2.0724	1.52147
Fasudil hydrochloride	1	6	10	F10	4409	2112	1525	269	34.5883	66.2279	0.0610116	6	http://columbus.leeds.ac.uk/browse/measurement/6670/well=6.10					349	2.99571	7.3709	5.41142
Fasudil hydrochloride	3	4	9	D9	4211	1684	1282	188	30.4441	56.1973	0.044645	6	http://columbus.leeds.ac.uk/browse/measurement/6670/well=4.9					151	1.29614	3.2267	2.36892
Fasudil hydrochloride	3	5	9	E9	4143	1647	1267	176	30.5817	53.699	0.0424813	6	http://columbus.leeds.ac.uk/browse/measurement/6670/well=5.9					83	0.712446	3.3643	2.46994
Fasudil hydrochloride	3	6	9	F9	3943	1487	1178	140	29.8757	50.0441	0.035506	6	http://columbus.leeds.ac.uk/browse/measurement/6670/well=6.9					-117	-1.00429	2.6583	1.95162
Fasudil hydrochloride	10	4	8	D8	3938	1872	1430	206	36.3128	73.9891	0.0523108	6	http://columbus.leeds.ac.uk/browse/measurement/6670/well=4.8					-122	-1.04721	9.0954	6.67748
Fasudil hydrochloride	10	5	8	E8	4204	1977	1431	254	34.039	63.9282	0.0604186	6	http://columbus.leeds.ac.uk/browse/measurement/6670/well=5.8					144	1.23605	6.8216	5.00815
Fasudil hydrochloride	10	6	8	F8	4073	1618	1230	180	30.1989	55.9398	0.0441935	6	http://columbus.leeds.ac.uk/browse/measurement/6670/well=6.8					13	0.111588	2.9815	2.1889
Fasudil hydrochloride	30	4	7	D7	3480	1769	1363	187	39.1667	76.5224	0.0537356	6	http://columbus.leeds.ac.uk/browse/measurement/6670/well=4.7					-580	-4.97854	11.9493	8.7727
Fasudil hydrochloride	30	5	7	E7	3027	1150	913	109	30.1619	52.1797	0.0360093	6	http://columbus.leeds.ac.uk/browse/measurement/6670/well=5.7					-1033	-8.86695	2.9445	2.16174
Fasudil hydrochloride	30	6	7	F7	3534	1522	1173	162	33.1919	63.1047	0.0458404	6	http://columbus.leeds.ac.uk/browse/measurement/6670/well=6.7					-526	-4.51502	5.9745	4.38624
Fasudil hydrochloride	100	4	6	D6	2021	590	506	33	25.0371	36.8966	0.0163286	6	http://columbus.leeds.ac.uk/browse/measurement/6670/well=4.6					-2039	-17.5021	-2.1803	-1.60069
Fasudil hydrochloride	100	5	6	E6	2643	1563	1186	176	44.8733	90.2039	0.066591	6	http://columbus.leeds.ac.uk/browse/measurement/6670/well=5.6					-1417	-12.1631	17.6559	12.9623
Fasudil hydrochloride	100	6	6	F6	2690	1294	975	143	36.2454	73.0517	0.0531599	6	http://columbus.leeds.ac.uk/browse/measurement/6670/well=6.6					-1370	-11.7597	9.028	6.628
	Zcell								Zcilia
Concentration	RPGRIP1L p38	RPGRIP1L p39	IFT88 p36	IFT88 p37	RPE1 p23	RPE1 p24		Concentration	RPGRIP1L p38	RPGRIP1L p39	IFT88 p36	IFT88 p37	RPE1 p23	RPE1 p24
1	0.571429	1.83929	0.209596	1.85101	-1.85694	2.05722		1	2.86234	1.8888	2.70027	1.91024	-2.69613	2.07322
3	-0.928571	-1.7381	-2.59848	0.25	-0.32618	0.334764		3	3.7512	5.69103	5.1789	4.78216	2.2711	2.26349
10	-6.3631	-4.18452	-5.90152	-3.67929	-4.38627	0.100143		10	7.94832	8.89421	13.0517	11.5727	3.53843	4.62484
30	-14.0357	-12.875	-15.5682	-12.2348	-8.03147	-6.12017		30	13.6627	10.3742	16.6904	18.5343	5.34471	5.10689
100	-18.8631	-14.875	-13.1793	-17.6086	-19.8884	-13.8083		100	-7.48416	-9.32772	-8.01724	-20.3158	-1.07109	5.99652
difference from control	0.0238095	0.0238095	-0.358586	-0.358586	0.211731	0.211731			0.0797171	0.0797171	-2.68482	-2.68482	-0.325466	-0.325466		Values for RPE1 / RPGRIP1L / IFT88 crispants
Concentration	RPGRIP1L p38	RPGRIP1L p39	IFT88 p36	IFT88 p37	RPE1 p23	RPE1 p24		Concentration	RPGRIP1L p38	RPGRIP1L p39	IFT88 p36	IFT88 p37	RPE1 p23	RPE1 p24
1	0.547619	1.81548	0.568182	2.2096	-2.06867	1.84549		1	2.78262	1.80909	5.38509	4.59505	-2.37067	2.39869
3	-0.952381	-1.7619	-2.2399	0.608586	-0.537911	0.123033		3	3.67149	5.61131	7.86371	7.46697	2.59657	2.58896
10	-6.3869	-4.20833	-5.54293	-3.32071	-4.598	-0.111588		10	7.8686	8.81449	15.7365	14.2575	3.8639	4.95031
30	-14.0595	-12.8988	-15.2096	-11.8763	-8.2432	-6.3319		30	13.5829	10.2945	19.3752	21.2191	5.67018	5.43236
100	-18.8869	-14.8988	-12.8207	-17.25	-20.1001	-14.02		100	-7.56388	-9.40744	-5.33242	-17.631	-0.745621	6.32199
TMEM67
Chemical	Concentration	Row	Col	WellName	Whole cells - Number of Objects	Cilia - Number of Objects	cells selected cilia single - Number of Objects	cells selected cilia multiple - Number of Objects	% cells with single cilium	Whole cells - Total Spot Area - Mean per Well	% cells with multiple cilia	Number of Analyzed Fields	Well URL	cell median	cell mad	cilia median	cilia mad	cell -median	Zcell	cilia - median	Zcilia
Fasudil hydrochloride	1	4	10	D10	3763	1629	1093	202	29.046	46.2222	0.0536806	6	http://columbus.leeds.ac.uk/browse/measurement/6692/well=4.10					22	0.138365	-4.1174	-3.9797
Fasudil hydrochloride	1	5	10	E10	3708	1684	1060	227	28.5868	47.6281	0.061219	6	http://columbus.leeds.ac.uk/browse/measurement/6692/well=5.10					-33	-0.207547	-4.5766	-4.42355
Fasudil hydrochloride	1	6	10	F10	4166	2348	1459	348	35.0216	65.1282	0.0835334	6	http://columbus.leeds.ac.uk/browse/measurement/6692/well=6.10					425	2.67296	1.8582	1.79606
Fasudil hydrochloride	3	4	9	D9	3741	1916	1175	299	31.4087	55.4354	0.0799252	6	http://columbus.leeds.ac.uk/browse/measurement/6692/well=4.9					0	0	-1.7547	-1.69602
Fasudil hydrochloride	3	5	9	E9	4106	2253	1357	361	33.0492	62.3809	0.0879201	6	http://columbus.leeds.ac.uk/browse/measurement/6692/well=5.9					365	2.2956	-0.1142	-0.110381
Fasudil hydrochloride	3	6	9	F9	4074	2223	1370	337	33.6279	61.4617	0.0827197	6	http://columbus.leeds.ac.uk/browse/measurement/6692/well=6.9					333	2.09434	0.4645	0.448966
Fasudil hydrochloride	10	4	8	D8	3563	1803	1125	277	31.5745	52.4569	0.0777435	6	http://columbus.leeds.ac.uk/browse/measurement/6692/well=4.8					-178	-1.1195	-1.5889	-1.53576
Fasudil hydrochloride	10	5	8	E8	3605	1779	1029	281	28.5437	48.5218	0.0779473	6	http://columbus.leeds.ac.uk/browse/measurement/6692/well=5.8					-136	-0.855346	-4.6197	-4.4652
Fasudil hydrochloride	10	6	8	F8	3676	2052	1277	318	34.7388	59.2862	0.0865071	6	http://columbus.leeds.ac.uk/browse/measurement/6692/well=6.8					-65	-0.408805	1.5754	1.52271
Fasudil hydrochloride	30	4	7	D7	3159	2100	1066	407	33.7449	64.3131	0.128838	6	http://columbus.leeds.ac.uk/browse/measurement/6692/well=4.7					-582	-3.66038	0.5815	0.562053
Fasudil hydrochloride	30	5	7	E7	3193	2311	1131	467	35.4212	74.3699	0.146257	6	http://columbus.leeds.ac.uk/browse/measurement/6692/well=5.7					-548	-3.44654	2.2578	2.18229
Fasudil hydrochloride	30	6	7	F7	2121	1279	718	224	33.852	62.148	0.105611	6	http://columbus.leeds.ac.uk/browse/measurement/6692/well=6.7					-1620	-10.1887	0.6886	0.665571
Fasudil hydrochloride	100	4	6	D6	1631	1535	563	357	34.5187	75.5034	0.218884	6	http://columbus.leeds.ac.uk/browse/measurement/6692/well=4.6					-2110	-13.2704	1.3553	1.30997
Fasudil hydrochloride	100	5	6	E6	1751	1309	644	245	36.779	82.1125	0.13992	6	http://columbus.leeds.ac.uk/browse/measurement/6692/well=5.6					-1990	-12.5157	3.6156	3.49468
Fasudil hydrochloride	100	6	6	F6	1775	1653	659	375	37.1268	91.2332	0.211268	6	http://columbus.leeds.ac.uk/browse/measurement/6692/well=6.6					-1966	-12.3648	3.9634	3.83085
Chemical	Concentration	Row	Col	WellName	Whole cells - Number of Objects	Cilia - Number of Objects	cells selected cilia single - Number of Objects	cells selected cilia multiple - Number of Objects	% cells with single cilium	Whole cells - Total Spot Area - Mean per Well	% cells with multiple cilia	Number of Analyzed Fields	Well URL	cell median	cell mad	cilia median	cilia mad	cell -median	Zcell	cilia - median	Zcilia
Fasudil hydrochloride	1	4	10	D10	3965	2584	1342	466	33.8462	55.1132	0.117528	6	http://columbus.leeds.ac.uk/browse/measurement/6693/well=4.10					224	1.40881	0.6828	0.659965
Fasudil hydrochloride	1	5	10	E10	3892	2470	1455	414	37.3844	76.9034	0.106372	6	http://columbus.leeds.ac.uk/browse/measurement/6693/well=5.10					151	0.949686	4.221	4.07984
Fasudil hydrochloride	1	6	10	F10	3909	2307	1434	349	36.6846	65.0143	0.0892811	6	http://columbus.leeds.ac.uk/browse/measurement/6693/well=6.10					168	1.0566	3.5212	3.40344
Fasudil hydrochloride	3	4	9	D9	3125	1927	1117	329	35.744	78.456	0.10528	6	http://columbus.leeds.ac.uk/browse/measurement/6693/well=4.9					-616	-3.87421	2.5806	2.4943
Fasudil hydrochloride	3	5	9	E9	3641	2314	1321	395	36.2812	76.1887	0.108487	6	http://columbus.leeds.ac.uk/browse/measurement/6693/well=5.9					-100	-0.628931	3.1178	3.01353
Fasudil hydrochloride	3	6	9	F9	3884	2556	1426	453	36.7147	68.9894	0.116632	6	http://columbus.leeds.ac.uk/browse/measurement/6693/well=6.9					143	0.899371	3.5513	3.43253
Fasudil hydrochloride	10	4	8	D8	3659	2349	1346	394	36.786	79.2372	0.10768	6	http://columbus.leeds.ac.uk/browse/measurement/6693/well=4.8					-82	-0.515723	3.6226	3.50145
Fasudil hydrochloride	10	5	8	E8	2903	1800	1043	304	35.9283	67.0748	0.104719	6	http://columbus.leeds.ac.uk/browse/measurement/6693/well=5.8					-838	-5.27044	2.7649	2.67243
Fasudil hydrochloride	10	6	8	F8	3641	2566	1360	474	37.3524	69.8533	0.130184	6	http://columbus.leeds.ac.uk/browse/measurement/6693/well=6.8					-100	-0.628931	4.189	4.04891
Fasudil hydrochloride	30	4	7	D7	3321	2409	1309	451	39.4158	93.4252	0.135802	6	http://columbus.leeds.ac.uk/browse/measurement/6693/well=4.7					-420	-2.64151	6.2524	6.0433
Fasudil hydrochloride	30	5	7	E7	3399	2572	1302	521	38.3054	75.3716	0.15328	6	http://columbus.leeds.ac.uk/browse/measurement/6693/well=5.7					-342	-2.15094	5.142	4.97004
Fasudil hydrochloride	30	6	7	F7	3258	2541	1206	535	37.0166	73.9211	0.164211	6	http://columbus.leeds.ac.uk/browse/measurement/6693/well=6.7					-483	-3.03774	3.8532	3.72434
Fasudil hydrochloride	100	4	6	D6	1951	1908	777	436	39.8257	95.6284	0.223475	6	http://columbus.leeds.ac.uk/browse/measurement/6693/well=4.6					-1790	-11.2579	6.6623	6.43949
Fasudil hydrochloride	100	5	6	E6	907	691	391	122	43.1092	98.9658	0.134509	6	http://columbus.leeds.ac.uk/browse/measurement/6693/well=5.6					-2834	-17.8239	9.9458	9.61318
Fasudil hydrochloride	100	6	6	F6	2043	1912	853	430	41.7523	102.149	0.210475	6	http://columbus.leeds.ac.uk/browse/measurement/6693/well=6.6					-1698	-10.6792	8.5889	8.30166
	TMEM67 het	19+6	19+7	19+6	19+7
	Concentration	Zcell mean		Zcilia mean
	1	0.867925	1.13836	-2.2024	2.71441
	3	1.46331	-1.20126	-0.452478	2.98012
	10	-0.794549	-2.13836	-1.49275	3.4076
	30	-3.55346	-2.61006	1.37217	4.91256
	100	-12.8176	-10.9686	2.57041	7.37058
Chemical	Concentration	Row	Col	WellName	Whole cells - Number of Objects	Cilia - Number of Objects	cells selected cilia single - Number of Objects	cells selected cilia multiple - Number of Objects	% cells with single cilium	Whole cells - Total Spot Area - Mean per Well	% cells with multiple cilia	Number of Analyzed Fields	Well URL	cell median	cell mad	cilia median	cilia mad	cell - median	Zcell	cilia - median	Zcilia
Fasudil hydrochloride	1	4	10	D10	3809	333	283	11	7.42977	7.42741	0.0028879	6	http://columbus.leeds.ac.uk/browse/measurement/6690/well=4.10					153.5	1.34061	-0.660125	-0.174716
Fasudil hydrochloride	1	5	10	E10	3760	309	264	11	7.02128	6.72713	0.00292553	6	http://columbus.leeds.ac.uk/browse/measurement/6690/well=5.10					104.5	0.912664	-1.06862	-0.282832
Fasudil hydrochloride	1	6	10	F10	3599	87	62	0	1.7227	1.73076	0	6	http://columbus.leeds.ac.uk/browse/measurement/6690/well=6.10					-56.5	-0.49345	-6.3672	-1.68521
Fasudil hydrochloride	3	4	9	D9	3655	248	212	7	5.80027	5.84432	0.00191518	6	http://columbus.leeds.ac.uk/browse/measurement/6690/well=4.9					-0.5	-0.00436681	-2.28963	-0.605998
Fasudil hydrochloride	3	5	9	E9	3694	417	356	18	9.63725	9.59367	0.00487277	6	http://columbus.leeds.ac.uk/browse/measurement/6690/well=5.9					38.5	0.336245	1.54735	0.409541
Fasudil hydrochloride	3	6	9	F9	3732	351	303	12	8.11897	7.6806	0.00321543	6	http://columbus.leeds.ac.uk/browse/measurement/6690/well=6.9					76.5	0.668122	0.029075	0.00769532
Fasudil hydrochloride	10	4	8	D8	2874	163	132	6	4.5929	5.17015	0.00208768	6	http://columbus.leeds.ac.uk/browse/measurement/6690/well=4.8					-781.5	-6.82533	-3.497	-0.925555
Fasudil hydrochloride	10	5	8	E8	3580	199	160	8	4.46927	4.44078	0.00223464	6	http://columbus.leeds.ac.uk/browse/measurement/6690/well=5.8					-75.5	-0.659389	-3.62063	-0.958276
Fasudil hydrochloride	10	6	8	F8	3634	184	151	7	4.1552	4.29554	0.00192625	6	http://columbus.leeds.ac.uk/browse/measurement/6690/well=6.8					-21.5	-0.187773	-3.9347	-1.0414
Fasudil hydrochloride	30	4	7	D7	3198	353	295	18	9.22452	10.3546	0.00562852	6	http://columbus.leeds.ac.uk/browse/measurement/6690/well=4.7					-457.5	-3.99563	1.13462	0.300303
Fasudil hydrochloride	30	5	7	E7	3244	357	309	11	9.52528	9.74908	0.00339088	6	http://columbus.leeds.ac.uk/browse/measurement/6690/well=5.7					-411.5	-3.59389	1.43539	0.379905
Fasudil hydrochloride	30	6	7	F7	3145	292	250	10	7.94913	8.26359	0.00317965	6	http://columbus.leeds.ac.uk/browse/measurement/6690/well=6.7					-510.5	-4.45852	-0.140765	-0.0372565
Fasudil hydrochloride	100	4	6	D6	1466	52	34	1	2.31924	2.84857	0.000682128	6	http://columbus.leeds.ac.uk/browse/measurement/6690/well=4.6					-2189.5	-19.1223	-5.77065	-1.52733
Fasudil hydrochloride	100	5	6	E6	1990	109	88	0	4.42211	4.29899	0	6	http://columbus.leeds.ac.uk/browse/measurement/6690/well=5.6					-1665.5	-14.5459	-3.66779	-0.970758
Fasudil hydrochloride	100	6	6	F6	1995	79	56	3	2.80702	3.14586	0.00150376	6	http://columbus.leeds.ac.uk/browse/measurement/6690/well=6.6					-1660.5	-14.5022	-5.28288	-1.39823
Chemical	Concentration	Row	Col	WellName	Whole cells - Number of Objects	Cilia - Number of Objects	cells selected cilia single - Number of Objects	cells selected cilia multiple - Number of Objects	% cells with single cilium	Whole cells - Total Spot Area - Mean per Well	% cells with multiple cilia	Number of Analyzed Fields	Well URL	cell median	cell mad	cilia median	cilia mad	cell - median	Zcell	cilia - median	Zcilia
Fasudil hydrochloride	1	4	10	D10	3220	311	270	12	8.38509	7.98696	0.00372671	6	http://columbus.leeds.ac.uk/browse/measurement/6691/well=4.10					-435.5	-3.80349	0.295195	0.0781297
Fasudil hydrochloride	1	5	10	E10	3667	581	494	27	13.4715	13.0049	0.00736297	6	http://columbus.leeds.ac.uk/browse/measurement/6691/well=5.10					11.5	0.100437	5.38161	1.42436
Fasudil hydrochloride	1	6	10	F10	1706	167	141	8	8.26495	7.74385	0.00468933	6	http://columbus.leeds.ac.uk/browse/measurement/6691/well=6.10					-1949.5	-17.0262	0.175055	0.0463321
Fasudil hydrochloride	3	4	9	D9	3849	725	620	37	16.1081	15.4256	0.00961289	6	http://columbus.leeds.ac.uk/browse/measurement/6691/well=4.9					193.5	1.68996	8.01821	2.12219
Fasudil hydrochloride	3	5	9	E9	3681	828	691	54	18.7721	19.5471	0.0146699	6	http://columbus.leeds.ac.uk/browse/measurement/6691/well=5.9					25.5	0.222707	10.6822	2.82727
Fasudil hydrochloride	3	6	9	F9	3813	344	302	8	7.92027	7.32311	0.00209809	6	http://columbus.leeds.ac.uk/browse/measurement/6691/well=6.9					157.5	1.37555	-0.169625	-0.0448949
Fasudil hydrochloride	10	4	8	D8	3473	846	687	57	19.7812	20.516	0.0164123	6	http://columbus.leeds.ac.uk/browse/measurement/6691/well=4.8					-182.5	-1.59389	11.6913	3.09435
Fasudil hydrochloride	10	5	8	E8	3242	679	547	45	16.8723	17.9719	0.0138803	6	http://columbus.leeds.ac.uk/browse/measurement/6691/well=5.8					-413.5	-3.61135	8.7824	2.32445
Fasudil hydrochloride	10	6	8	F8	3152	547	472	27	14.9746	14.5857	0.00856599	6	http://columbus.leeds.ac.uk/browse/measurement/6691/well=6.8					-503.5	-4.39738	6.88471	1.82218
Fasudil hydrochloride	30	4	7	D7	3031	715	564	56	18.6077	20.2458	0.0184758	6	http://columbus.leeds.ac.uk/browse/measurement/6691/well=4.7					-624.5	-5.45415	10.5178	2.78376
Fasudil hydrochloride	30	5	7	E7	2962	858	689	65	23.2613	25.1172	0.0219446	6	http://columbus.leeds.ac.uk/browse/measurement/6691/well=5.7					-693.5	-6.05677	15.1714	4.01544
Fasudil hydrochloride	30	6	7	F7	1853	349	286	26	15.4344	16.6525	0.0140313	6	http://columbus.leeds.ac.uk/browse/measurement/6691/well=6.7					-1802.5	-15.7424	7.3445	1.94388
Fasudil hydrochloride	100	4	6	D6	2018	284	200	20	9.9108	9.91477	0.0099108	6	http://columbus.leeds.ac.uk/browse/measurement/6691/well=4.6					-1637.5	-14.3013	1.8209	0.481941
Fasudil hydrochloride	100	5	6	E6	2111	579	448	41	21.2222	20.6106	0.0194221	6	http://columbus.leeds.ac.uk/browse/measurement/6691/well=5.6					-1544.5	-13.4891	13.1323	3.47575
Fasudil hydrochloride	100	6	6	F6	687	119	95	8	13.8282	13.0466	0.0116448	6	http://columbus.leeds.ac.uk/browse/measurement/6691/well=6.6					-2968.5	-25.9258	5.73831	1.51877
	TMEM67 biall	19+6	19+8	19+6	19+8	Raw values
	Concentration	Zcell mean		Zcilia mean
	1	0.586608	-1.85153	-0.714254	0.751243
	3	0.333333	1.09607	-0.0629208	1.63486
	10	-2.5575	-2.60262	-0.975077	2.7094
	30	-4.01601	-5.75546	0.214317	3.3996
	100	-16.8341	-13.8952	-1.24904	1.97884
	Zcell	Zcilia	Zcell	Zcilia
TMEM67 het	0.27673	-0.789162	-0.515723	2.87554		Control values to calculate relative values
TMEM67 biall	1.00291	-0.946333	-1.66667	1.07178
Fasudil hydrochloride						plotted
TMEM67 het	19+6	19+7	19+6	19+7
Concentration	Zcell mean		Zcilia mean
1	0.591195	1.65409	-1.41324	-0.161125
3	1.18658	-0.685535	0.336684	0.104581
10	-1.07128	-1.62264	-0.703589	0.532057
30	-3.83019	-2.09434	2.16133	2.03702
100	-13.0943	-10.4528	3.35958	4.49504
TMEM67 biall	19+6	19+8	19+6	19+8
Concentration	Zcell mean		Zcilia mean
1	-0.416303	-0.184862	0.232079	-0.320536
3	-0.669578	2.76274	0.883412	0.563077
10	-3.56041	-0.935953	-0.0287442	1.63762
30	-5.01892	-4.08879	1.16065	2.32782
100	-17.837	-12.2285	-0.30271	0.907064

## Sheet: Figure 2f
		RPE1 p20		p21			IFT88 p44		p45			RPGRIP1L p45		p46
		Zcell	Zcilia	Zcell	Zcilia		Zcell	Zcilia	Zcell	Zcilia		Zcell	Zcilia	Zcell	Zcilia	plotted
	DMSO	0.0639054	-1.36469	-1.1559	0.0596386		0.125487	-1.19151	-1.34435	0.674821		-1.01252	-1.40754	-1.03042	-1.89847
	3µM fasudil	2.76071	-1.54751	-1.76071	2.54751		-3.66253	8.21962	0.180692	1.15882		-1.55723	11.7153	-1.40481	13.6241
	3µM hydroxyfasudil	no data	no data	no data	no data		-2.28856	10.0412	0.188165	3.16664		-2.45881	18.0011	-1.09032	12.9654
	3µM ripasudil	-2.13752	4.53666	-5.908	3.26573		-20.6358	14.1809	-1.87895	1.37741		-3.31281	29.7966	-2.38573	37.9507
	DMSO	0.114943	-0.267724		-0.280405	0.0437819		0.225705	-0.140593		-0.619355	0.495399		-0.0225225	-0.29918		-0.0547138	-0.659583
		RPE1 p20			RPE1 p21			IFT88 p44			IFT88 p45			RPGRIP1L p45			RPGRIP1L p46
	μM	Zcell	Zcilia		Zcell	Zcilia		Zcell	Zcilia		Zcell	Zcilia		Zcell	Zcilia		Zcell	Zcilia
Fasudil hydrochloride	0.1	No data	No data		-0.969595	-0.748622		3.7628	-0.378578		0.679839	-1.31243		0.619369	0.964903		-0.903199	0.843934
	0.3	No data	No data		1.96284	0.14285		0.360502	-0.141317		1.34113	-3.24462		0.313063	0.29105		-0.957071	-0.491889
	1	0.137931	-0.535995		-2.39527	1.15737		9.26855	-0.110787		1.4164	-0.479025		-0.443694	5.26386		-0.0749158	2.94277
	3	4.96552	-0.401936		-1.36824	1.87017		-4.78892	6.03418		0.325	0.850714		-1.00225	8.60041		-0.728114	10.0017
	10	-4.74713	-0.0467074		-3.16779	0.975706		-12.1108	9.7545		-1.52715	2.65388		-2.73198	19.8854		-0.536195	16.0594
	30	-8.64368	2.90052		-9.6723	2.4359		-32.7429	1.60193		-4.66694	-0.609283		-9.95721	24.1483		-4.28367	26.9994
	100	-48.2989	1.60684		-25.3615	3.76641		-38.4671	-5.93356		-7.25833	-2.39971		-12.3221	0.444055		-6.42508	18.6705
fold changes relative to 3um Fasudil for RPE1
		RPE1 p20			RPE1 p21			IFT88 p44			IFT88 p45			RPGRIP1L p45			RPGRIP1L p46
	μM	Zcell	Zcilia		Zcell	Zcilia		Zcell	Zcilia		Zcell	Zcilia		Zcell	Zcilia		Zcell	Zcilia
using fasudil RPE1 mean	relative to:	1.79864	0.734119	using fasudil RPE1 mean	1.79864	0.734119	using fasudil RPE1 mean	1.79864	0.734119	using fasudil RPE1 mean	1.79864	0.734119		1.79864	0.734119		1.79864	0.734119
fold difference	DMSO	0.0639054	-1.36469		-1.1559	0.0596386		0.125487	-1.19151		-1.34435	0.674821		-1.01252	-1.40754		-1.03042	-1.89847
	Fasudil 3uM	2.76071	-1.54751	3uM	-1.76071	2.54751	3uM	-3.66253	8.21962	3uM	0.180692	1.15882	3uM	-1.55723	11.7153	3uM	-1.40481	13.6241	3uM
	Hydroxyfasudil	no data	no data	3uM	no data	no data	3uM	-2.28856	10.0412	3uM	0.188165	3.16664	3uM	-2.45881	18.0011	3uM	-1.09032	12.9654	3uM
	Ripasudil	-2.13752	4.53666	3uM	-5.908	3.26573	3uM	-20.6358	14.1809	3uM	-1.87895	1.37741	3uM	-3.31281	29.7966	3uM	-2.38573	37.9507	3uM
	RKKI-1447	-1	0	3uM	-1	0	3uM	-1	0	3uM	-1	-1	3uM	-1	0	3uM	-1	0	3uM
		RPE1 p20			RPE1 p21			IFT88 p44			IFT88 p45			RPGRIP1L p45			RPGRIP1L p46
	μM	Zcell	Zcilia		Zcell	Zcilia		Zcell	Zcilia		Zcell	Zcilia		Zcell	Zcilia		Zcell	Zcilia
Hydroxyfasudil	0.1	2.25287	-5.40516		-2.82095	-1.71015		2.86625	-6.09488		2.20134	-1.90261		0.286036	-2.02953		-1.85943	0.138097
	0.3	6	-2.36329		-3.26689	-0.857719		4.68234	0.148974		1.92984	-0.782792		0.583333	0.913636		0.376263	0.463092
	1	1.05747	-1.60447		No data	No data		3.79154	3.18533		1.55349	0.445967		1.42793	1.77598		-0.0513468	6.71593
	3	No data	No data		No data	No data		-2.31766	7.37143		0.338441	2.32469		-2.62387	13.2149		-0.162458	9.51818
	10	-5.09579	3.68512		No data	No data		-15.9383	10.727		-1.27715	2.78296		-5.07432	22.608		-0.414983	9.31488
	30	No data	No data		-9.59122	4.54369		-36.0073	10.9988		-3.8578	2.81288		-8.74099	26.6853		-5.56987	29.96
	50	-16.3755	3.99104		-13.1182	1.32933		-31.6625	11.8791		-4.2664	2.2719		-11.7365	27.4886		-6.73148	32.8923
		RPE1 p20			RPE1 p21			IFT88 p44			IFT88 p45			RPGRIP1L p45			RPGRIP1L p46
	μM	Zcell	Zcilia		Zcell	Zcilia		Zcell	Zcilia		Zcell	Zcilia		Zcell	Zcilia		Zcell	Zcilia
Ripasudil	0.1	9.12644	1.59998		No data	No data		-1.4441	1.81293		0.290054	-0.844857		-1.67342	4.6169		-0.455387	0.428917
	0.3	2.18391	3.02722		No data	No data		-3.88088	5.16022		0.20672	-0.645828		-2.44369	7.33642		0.160774	4.0201
	1	-2.21839	2.1941		-1.88851	2.86687		-7.84639	7.93405		-1.11048	0.727379		-4.21396	17.4425		-0.159091	17.161
	3	-2.04598	3.33045		-8.8277	2.39744		-17.5246	10.4105		-1.58091	1.01119		-4.15991	21.8743		-2.49242	27.8603
	10	-10.8046	5.68413		-10.9696	3.89286		-35.3177	9.06828		-3.07823	-0.350451		-10.0788	25.6848		-5.16919	28.4463
	30	-20	6.51392		-17.4155	3.46977		-51.2142	6.43602		-4.83629	-2.25228		-14.2545	21.2209		-7.8931	24.4539
	100	No data	No data		-32.8209	3.53405		-48.9498	-4.67171		-5.33091	-3.79131		-20.5968	17.0879		-12.2029	24.3794

## Sheet: Figure 3b,c,d
												Mean values
	Nuclei	No. of cells with ARL13B / Gamma Tub (big obvious blob/cilium)	No of cells without ARL/Gamma tub	No. of cells with CEP164 only (mother & daughter centrioles joined)	No. of cells without ARL13B&g-tub but WITH CEP164 (in joined centrioles)	Sample	% cells with cilia	% cells with CEP164	Docked but no cilium			Docked but no cilium	% cells with cilia	% cells with CEP164
1	47	28	19	36	11	DMSO 1.1	59.5745	76.5957	23.4043		DMSO 1	20.6307	56.5729	75.7979
2	28	15	13	21	5	DMSO 1.2	53.5714	75	17.8571		DMSO 2	52.5606	35.1213	72.4798
3	35	16	19	23	15	DMSO 2.1	45.7143	65.7143	42.8571		DMSO 3	36.2162	38.2703	72.5405
4	53	13	40	42	33	DMSO 2.2	24.5283	79.2453	62.2642		Fasudil 5uM 1	24.7104	55.7593	75.0644
5	37	15	22	30	12	DMSO 3.1	40.5405	81.0811	32.4324		Fasudil 5uM 2	22.4138	48.2759	67.2414
6	25	9	16	16	10	DMSO 3.2	36	64	40		Fasudil 5uM 3	20.1968	55.6134	58.4491
7	37	21	16	30	13	Fasudil 5uM 1.1	56.7568	81.0811	35.1351		Hydroxyfasudil 5uM 1	18.5407	70.933	89.4737
8	42	23	19	29	6	Fasudil 5uM 1.2	54.7619	69.0476	14.2857		Hydroxyfasudil 5uM 2	15.5695	65.6217	74.9216
9	29	20	9	22	7	Fasudil 5uM 2.1	68.9655	75.8621	24.1379		Hydroxyfasudil 5uM 3	9.53526	59.0545	70.1522
10	29	8	21	17	6	Fasudil 5uM 2.2	27.5862	58.6207	20.6897
11	32	19	13	22	7	Fasudil 5uM 3.1	59.375	68.75	21.875			Graph c	Graph d	Graph e
12	27	14	13	13	5	Fasudil 5uM 3.2	51.8519	48.1481	18.5185
13	22	15	7	22	7	Hydroxyfasudil 5uM 1.1	68.1818	100	31.8182
14	19	14	5	15	1	Hydroxyfasudil 5uM 1.2	73.6842	78.9474	5.26316
15	29	24	5	25	2	Hydroxyfasudil 5uM 2.1	82.7586	86.2069	6.89655
16	33	16	17	21	8	Hydroxyfasudil 5uM 2.2	48.4848	63.6364	24.2424
17	32	14	18	17	2	Hydroxyfasudil 5uM 3.1	43.75	53.125	6.25
18	39	29	10	34	5	Hydroxyfasudil 5uM 3.2	74.359	87.1795	12.8205
Ttest:	DMSO vs fasudil		DMSO vs hydroxyfasudil
	unpaired, equal variance, 2 tailed
% cilia	0.237487		0.0436631
% CEP164 positive	0.245852		0.482186
% docked, no cilium	0.206317		0.084278

## Sheet: Figure 3f
Count	140		169		98		122		163		120		103		153		112		111		177		160		110		185		136		131		246		241
Averages	419.261		205.526		185.319		154.985		210.014		181.965		409.426		404.488		617.865		407.846		531.329		446.758		396.671		469.435		466.89		394.183		400.064		410.891
	DMSO vs HF	DMSO vs F	DMSO averages:							HF averages							F averages
	0.00100617	0.000859819	419.261	205.526	185.319	154.985	210.014	181.965		409.426	404.488	617.865	407.846	531.329	446.758		396.671	469.435	466.89	394.183	400.064	410.891
	DMSO1_1		DMSO1_2		DMSO2_1		DMSO2_2		DMSO3_1		DMSO3_2		HF1_1		HF1_2		HF2_1		HF2_2		HF3_1		HF3_2		F1_1		F1_2		F2_1		F2_2		F3_1		F3_2
	Intensity	slice	Intensity	slice	Intensity	slice	Intensity	slice	Intensity	slice	Intensity	slice	Intensity	slice	Intensity	slice	Intensity	slice	Intensity	slice	Intensity	slice	Intensity	slice	Intensity	slice	Intensity	slice	Intensity	slice	Intensity	slice	Intensity	slice	Intensity	slice
Mean1	154	1	165	1	90.333	2	121.333	1	92.571	5	146	5	212.333	1	204.333	4	291.6	1	200.75	3	424.111	5	364.909	4	206.583	1	243.833	1	278.571	4	347.5	1	319	2	253	4
Mean2	107	2	79.8	1	114.8	2	62.6	1	109.25	4	50	5	270.25	2	335.667	1	242.286	3	255.833	3	318	6	206.6	2	212	3	273.667	1	301.5	1	239.5	1	424	3	288.667	3
Mean3	213.5	2	51.333	2	83	1	53	1	631.75	1	68.625	2	165	6	314.714	1	336	4	246.5	5	357.25	4	217.5	6	296.6	2	248.2	2	316.6	5	213.133	2	206.571	4	211.25	2
Mean4	216	1	102.8	2	86	1	69	4	78.333	1	80.083	1	135.333	1	173.25	4	303.333	6	282	4	347.167	4	288	2	599.333	1	410	3	368	1	374.917	3	232.2	1	276.25	2
Mean5	152.5	1	112	1	73.6	1	137.667	1	118.5	4	118.333	7	364.143	2	268	1	304	3	252.25	1	488.308	7	515.667	2	446	6	409.5	1	212.667	3	378.1	3	377.5	1	305	4
Mean6	213.5	2	111.4	3	28	2	133.625	2	140.25	7	163	1	197.6	1	237	2	260	3	169	2	379.667	6	324.6	6	235.5	3	192.2	1	297.222	2	349.889	4	312	1	240	6
Mean7	341.75	3	85.615	2	66.333	3	87.875	2	111.667	1	91	3	292.4	3	471	3	280.667	3	335.333	1	186	2	230	1	152	9	283.875	2	288.556	4	193.25	1	265	3	274.5	2
Mean8	228	1	107.667	2	81.667	1	100.5	5	96	2	132	3	264.286	1	321.625	2	362.429	1	533.333	1	381.875	4	310.75	1	262	1	336.5	1	338.778	1	296.786	3	328.6	4	312	2
Mean9	248	4	148	5	135.636	3	169.5	2	170	1	192.333	6	280.25	1	334.857	4	381.167	2	334	7	397.429	6	322.875	4	431	6	531.333	1	197	1	288.125	1	163.333	1	200.5	6
Mean10	290.909	4	103.333	3	143.1	2	92.167	1	158.5	3	79.688	1	405.143	1	313.5	2	352.833	3	236.4	5	397.667	6	313	6	203.9	1	368	1	385	5	286.188	4	327.375	2	353	5
Mean11	367.625	4	116.429	3	129.357	4	169.833	2	132.333	1	138	2	362.556	3	153.5	1	362	5	259.1	6	308.25	1	252.7	1	273.545	4	162.333	4	289	5	302.933	3	318.75	2	353.333	1
Mean12	310.833	3	107	3	133.833	1	88	2	96.889	2	143	6	2514	4	169.286	3	410	4	399.75	3	427.875	4	279	6	416.375	1	278.2	1	274.2	5	354.562	4	338	1	258	4
Mean13	203.111	2	161.333	5	209.333	1	128.8	1	129.222	2	116	1	205	1	549.625	5	274.5	3	368	6	396	7	336.667	3	274	1	177.5	1	298.75	4	182.429	1	289	3	281.714	2
Mean14	477	3	143	4	144.333	1	122.769	3	61.333	2	286.667	4	319.75	3	152.5	2	162.5	8	388	8	381.636	6	405.375	4	458.25	6	312	3	150.75	4	314	1	417	3	319.667	5
Mean15	197.333	1	41.5	3	174	3	185	6	147.467	7	81.25	2	280.091	1	327.778	4	433.714	5	353.5	4	368	2	376.167	2	350.444	3	282.889	2	241.556	5	172	2	198	1	336	2
Mean16	363.5	5	76.2	3	207	3	179.5	2	142.7	5	141	6	446.375	3	227.75	3	263.333	1	398.5	5	333	3	237	1	513.8	3	517.75	3	388.667	6	200.5	6	289.286	1	308.2	6
Mean17	395.111	3	219.667	2	123.909	6	147.5	4	178.556	2	139.8	7	438.6	3	455.25	5	408.571	3	378.333	5	493.455	6	294.5	1	503.3	3	269.625	3	449.8	1	349.25	5	503.6	2	748.5	1
[truncated: 234 more rows]

[truncated: 39 more sheets: Figure 3g, Figure 3i, Figure 4a, Figure 4b, Figure 4c, Figure 4e, Figure 4f, Figure 4g, Figure 4h, Figure 5a, Figure 5b, Figure 5c, Figure 6a, Figure 6c, Figure 6d, Figure 6e, Figure 6f, Supp Fig1a, Supp Fig1b, Supp Fig 1c …]
