# Supplementary material for: Drug and siRNA screens identify ROCK2 as a therapeutic target for ciliopathies
Source: Commun Med (Lond). 2025 Apr 19;5:129. doi: 10.1038/s43856-025-00847-1 (PMC12009310; doi:10.1038/s43856-025-00847-1)
Supplement: Supplementary file 8 — Supplemental Data 6 [file 43856_2025_847_MOESM8_ESM.zip]

Archive with 6 entries (6 files):
- Supplemental Dataset 6/RPGRIP1L_ex2F_control.ab1
- Supplemental Dataset 6/RPGRIP1L_ex2F_mutant1.ab1
- Supplemental Dataset 6/RPGRIP1L_ex2F_mutant2.ab1
- Supplemental Dataset 6/RPGRIP1L_ex2R_control.ab1
- Supplemental Dataset 6/RPGRIP1L_ex2R_mutant1.ab1
- Supplemental Dataset 6/RPGRIP1L_ex2R_mutant2.ab1
